# Supplementary material for: Transcriptomic and metabolomic analyses for the mechanism underlying anthocyanin synthesis during the growth and development of purple eggplant (Solanum melongena L)
Source: Front Plant Sci. 2025 May 15;16:1577367. doi: 10.3389/fpls.2025.1577367 (PMC12119684; doi:10.3389/fpls.2025.1577367)
Supplement: Supplementary file 1 [file Table1.xlsx]

## Sheet: Sheet1
Supplementary table 1. Primers used in this study.
Strategy	Primer name	Primer sequence (5′→3′)
For gene cloning	Smechr0302703-F	ATGGGGCGCCATTCTTG
	Smechr0302703-R	TTAAATTTGCTGGAAG
	Smechr1201463-F	ATGGTTCAAGAAGAAA
	Smechr1201463-R	CTAACAAAAGCTACTCC
Construction of vectors for sublocation assays	pSuper1300-Smechr0302703-F	CTGCAGGGGCCCGGGGTCGACATGGGGCGCCATTCTTGTAG
	pSuper1300-Smechr0302703-R	CCCTTGCTCACCATGGTACCTTAAATTTGCTGGAAGACATCTAGA
	pSuper1300-Smechr1201463-F	CTGCAGGGGCCCGGGGTCGACATGGTTCAAGAAGAAATAAT
	pSuper1300-Smechr1201463-R	CCCTTGCTCACCATGGTACCACAAAAGCTACTCCAATCAAAATC
For RT-qPCR	Smechr0201820-F	TGCTGCACGTTTACCCGG
	Smechr0201820-R	AGGCGTGGATTGTGTGTCA
	Smechr0300028-F	TGTTTGGCACACGCACTTG
	Smechr0300028-R	CTGACGCCTCGCTAGACG
	Smechr0302703（SmMYB32)-F	ATGGGGCGCCATTCTTGT
	Smechr0302703（SmMYB32)-R	ACTCCAGGAGCCAATACCA
	Smechr0402277-F	GTTGAGCGTTACGGGGCT
	Smechr0402277-R	ACGGCCGGTGTTCAACAT
	Smechr0602804-F	AGAGGGCCATGGTCACCT
	Smechr0602804-R	TGCAGCTCTTTCCACATCTCT
	Smechr0701984-F	GGTGTGGGAAGAGCTGCA
	Smechr0701984-R	AACAGCAATCGCCGACCA
	Smechr0801604-F	GCAGATGCCCAGGAGGTC
	Smechr0801604-R	GTCGAGCGTACGCCTCTC
	Smechr0900427-F	AGCTGGCTTGAGGAGGGA
	Smechr0900427-R	CTTGGCAAGGCGCATGTG
	Smechr1100144-F	GGTCCATGGACAGCTGAGG
	Smechr1100144-R	GGGACAGCTCTCCAACAACA
	Smechr1102604-F	AGGTCCATGGTCATCTGAGGA
	Smechr1102604-R	CCACATCTCAAAAGCCCTGC
	Smechr1201463 (SmMYB67)-F	AGTTGCAGGTTACGTTGGGT
	Smechr1201463 (SmMYB67)-R	TCCCCCATTTTGCGTGAAGT
	Smechr0500387-F	GTGCTCGTCGTCTGTGCT
	Smechr0500387-R	GGCGCCATCCCCGAATAA
	Smechr1001863-F	ACTCTGAGAAGGTGGCCGA
	Smechr1001863-R	GGCACCATGTGGGAAGGT
	Smechr0500261-F	TGCAGCAATGGAAGGGCA
	Smechr0500261-R	GCTCTCTAGCTGCACCCC
	Smechr0202057-F	ACGGTGCCAATGGATGCA
	Smechr0202057-R	CTGCAGCTGCTCCACCTT
	Smechr1201797-F	ATTGGGCCAATGTCCGGG
	Smechr1201797-R	GCCATCGCGAACGTCAAC
	Smechr0202337-F	GAGCACCCCAAGGCAGAG
	Smechr0202337-R	GGCCATTTCTGTCGCACC
	Smechr1002540-F	GCAGAGGAGGAAACAGGGG
	Smechr1002540-R	CCAGAAAGCAACCCAAGGGA
	Actin-F	TGGTCCAAGACTGGCGTG
	Actin-R	TTGTGGTTTGTCGGGCCA
