# Supplementary material for: Transcriptomic and metabolomic analyses for the mechanism underlying anthocyanin synthesis during the growth and development of purple eggplant (Solanum melongena L)
Source: Front Plant Sci. 2025 May 15;16:1577367. doi: 10.3389/fpls.2025.1577367 (PMC12119684; doi:10.3389/fpls.2025.1577367)
Supplement: Supplementary file 2 [file Table2.xlsx]

## Sheet: Sheet1
Supplementary table 2 Specific and common differentially expressed metabolism (DEMs)
		S1 vs.S2					S1 vs.S3
Compounds	kegg_map	VIP（Variable Importance in Projection）	P-value	Fold Change	Log2FC	Type	VIP （Variable Importance in Projection）	P-value	Fold Change	Log2FC	Type
Isorhamnetin-3-O-(6''-acetylglucoside)	-	1.20981	0.00470323	74.5196	6.21955	up	1.09143	0.00355633	212.209	7.72934	up
Naringenin-4'-O-glucoside*	-	--	--	--	--	--	1.06872	0.000596758	5.64549	2.4971	up
Kaempferol-7-O-glucoside*	-	--	--	--	--	--	1.07218	0.000776141	21.2926	4.41228	up
3'-methoxyquercetin-3-O-L-rhamnosyl(1→2)-glucopyranoside	-	1.14045	0.113713	22.3543	4.48248	up	1.08439	0.0148693	70.4609	6.13875	up
Taxifolin(Dihydroquercetin)	ko00941,ko01100,ko01110	--	--	--	--	--	1.09211	0.025691	0.000887786	-10.1375	down
Quercetin-3-O-galactoside (Hyperin)	-	1.00578	0.228777	10.2911	3.36333	up	1.08322	0.00453409	28.2866	4.82205	up
Hispidulin (5,7,4'-Trihydroxy-6-methoxyflavone)*	-	1.19654	0.222103	1797.02	10.8114	up	1.09329	0.00977373	2186.48	11.0944	up
Limocitrin-3-O-sophoroside*	-	1.14168	0.0311174	28.0601	4.81045	up	1.02866	2.07503e-06	47.8071	5.57915	up
Mearnsetin-3-O-glucoside	-	--	--	--	--	--	1.07305	0.00173157	2.82728	1.49941	up
Aromadendrin (Dihydrokaempferol)	ko00941,ko01100,ko01110	--	--	--	--	--	1.03547	0.00248409	3.50597	1.80981	up
Isorhamnetin-7-O-glucoside (Brassicin)*	-	--	--	--	--	--	1.07875	0.00549436	14.0343	3.81088	up
Quercetin-4'-O-glucoside (Spiraeoside)*	-	1.02375	0.217651	10.7542	3.42683	up	1.08179	0.00472325	30.7723	4.94356	up
Aromadendrin-7-O-glucoside	-	1.19522	0.0368978	50.6937	5.66373	up	1.0885	0.000813043	344.128	8.4268	up
Naringenin-7-O-glucoside (Prunin)	ko00941	--	--	--	--	--	1.08115	0.00124737	9.71059	3.27956	up
Baicalein	-	1.10705	0.0547152	4.86343	2.28197	up	--	--	--	--	--
Kaempferol-3-O-rutinoside(Nicotiflorin)	ko00944,ko01110	1.07268	0.147226	10.0625	3.33092	up	1.08718	0.000176352	57.0508	5.83418	up
6-Hydroxykaempferol-7,6-O-Diglucoside	-	1.20712	0.0305826	90307.9	16.4626	up	1.09343	0.000464055	395589	18.5936	up
Phloretin-2'-O-glucoside (Phlorizin)	ko00941,ko01110	--	--	--	--	--	1.02997	0.000254282	7.86438	2.97533	up
Cyanidin-3-O-rutinoside	ko00942	1.11266	0.0226798	4.56625	2.19101	up	1.05841	0.0163601	12.6346	3.6593	up
Naringenin-7-O-(6''-malonyl)glucoside	-	--	--	--	--	--	1.03369	0.000381333	9.79701	3.29234	up
Butin-7-O-glucoside*	-	--	--	--	--	--	1.08062	1.19784e-05	6.64943	2.73323	up
Delphinidin-3-O-rutinoside-7-O-glucoside	-	1.20102	0.0372894	59.1266	5.88574	up	1.09281	0.00326998	227.468	7.82952	up
Cyanidin-3-O-(2''-O-glucosyl)glucoside	ko00942	1.1876	0.0186112	66.9833	6.06573	up	1.05842	0.0492642	110.434	6.78704	up
Cyanidin-3-O-rutinoside-5,3'-di-O-glucoside	-	1.19979	0.00718284	179.366	7.48676	up	1.07997	0.0105798	591.41	9.20801	up
Carthamone	-	--	--	--	--	--	1.06605	0.00446584	22.021	4.46081	up
Kaempferol-3-O-(2''-O-acetyl)glucoside	-	1.07585	0.137438	5.59123	2.48317	up	1.07298	0.0483281	18.6468	4.22086	up
Kaempferol-3-O-(6''-malonyl)galactoside*	-	1.19749	0.0109129	41.2975	5.36798	up	1.08158	8.68372e-06	91.8621	6.5214	up
Quercetin-3-O-glucoside (Isoquercitrin)*	ko00944,ko01100,ko01110	1.09522	0.140072	12.2966	3.62019	up	1.08197	3.5534e-07	19.2854	4.26944	up
Kaempferol-3-O-(6''-malonyl)glucoside*	-	1.19047	0.0141384	42.0513	5.39408	up	1.07588	0.00305025	86.2633	6.43068	up
Luteolin-7-O-(6''-malonyl)glucoside	-	1.17591	0.0982545	31.4038	4.97287	up	1.06775	0.00065941	53.495	5.74133	up
Kaempferol-3-O-glucorhamnoside*	-	1.00234	0.174443	9.88627	3.30543	up	1.09301	0.00195581	51.237	5.67912	up
Luteolin-7-O-rutinoside-5-O-rhamnoside	-	--	--	--	--	--	1.08033	0.00595294	79.0628	6.30493	up
Limocitrin-3-O-galactoside	-	1.1516	0.0133267	15.6604	3.96904	up	1.03287	2.62631e-05	19.1415	4.25863	up
Luteolin-6-C-glucoside (Isoorientin)	-	1.20061	0.111559	0.00138222	-9.49879	down	1.08575	0.111559	0.00138222	-9.49879	down
Quercetin-3-O-(2''-O-rhamnosyl)galactoside	-	1.20098	0.0326016	42.4421	5.40742	up	1.09249	0.00153796	259.721	8.02082	up
Cyanidin-3-O-sophoroside-5-O-glucoside	-	1.18012	0.0153644	68.1831	6.09134	up	1.05641	0.0227133	111.569	6.80179	up
5,6,3',4'-Tetrahydroxy-3,7-dimethoxyflavone-6-O-glucoside	-	1.14657	0.0430488	18.8579	4.2371	up	1.03912	2.22482e-05	24.2639	4.60074	up
3'-O-Methyltricetin-7-O-(6''-malonyl)glucoside	-	1.19832	0.0091045	84.1777	6.39537	up	1.08179	0.000138528	226.002	7.82019	up
Limocitrin-7-O-(6''-Acetyl)glucoside	-	1.17931	0.0229268	52.2453	5.70723	up	1.06034	0.00508895	73.7921	6.2054	up
Cyanidin-3-O-(2''-O-glucosyl)rutinoside	-	1.20857	0.0414445	1958.2	10.9353	up	1.09314	0.00658995	8989.08	13.134	up
Dihydrocharcone-4'-O-glucoside	-	--	--	--	--	--	1.01335	0.000980337	7.03825	2.81522	up
Limocitrin-3,7-di-O-glucoside*	-	1.18722	0.0317812	29.4063	4.87805	up	1.07079	0.000953598	49.914	5.64137	up
Quercetin-3-O-robinobioside	-	1.1525	0.0935797	16.6607	4.05838	up	1.08868	0.000210864	78.4788	6.29423	up
Galloylisorhamnetin*	-	1.11555	0.00627804	0.414974	-1.26891	down	--	--	--	--	--
Quercetin-5-O-β-D-glucoside*	-	1.05032	0.150294	10.9488	3.45271	up	1.08252	0.00322099	20.8314	4.38069	up
Luteolin-7,3'-di-O-glucoside	-	1.17511	0.0704292	29.4209	4.87877	up	1.06169	0.0299493	53.155	5.73213	up
Quercetin-7-O-glucoside*	-	1.02645	0.226911	10.8174	3.43529	up	1.08497	0.00455236	33.2868	5.05688	up
Kaempferol-3-O-(6''-O-acetyl)glucoside	-	1.18764	0.0321146	47.4383	5.56798	up	1.07866	0.000593469	141.135	7.14094	up
Hesperetin-8-C-glucoside-3'-O-glucoside	-	1.19708	0.0509554	52.9435	5.72638	up	1.09253	0.00198951	184.424	7.52688	up
Dihydrokaempferol-7-O-glucoside	-	--	--	--	--	--	1.08243	0.00317561	28.6199	4.83895	up
Isohyperoside*	-	1.0605	0.136454	9.11809	3.18873	up	1.08505	0.00111673	16.0355	4.0032	up
Luteolin-7-O-(2''''-O-rhamnosyl)sophorotrioside	-	--	--	--	--	--	1.03993	0.260626	1268.35	10.3087	up
Chrysoeriol-5-O-glucoside	-	--	--	--	--	--	1.08768	0.0146122	12.7535	3.67282	up
6-Hydroxykaempferol-3,7,6-O-triglycoside	-	1.20636	0.00357653	92.1089	6.52527	up	1.08307	0.0125457	127.155	6.99044	up
eugeniin	-	--	--	--	--	--	1.08705	0.000684518	21.33	4.41481	up
7-Methoxy-3-[1-(3-pyridyl)methylidene]-4-chromanone	-	1.12374	0.0590165	0.243996	-2.03507	down	--	--	--	--	--
Eriodictyol-8-C-glucoside	-	1.09995	0.0370988	15.7585	3.97806	up	1.06309	4.05421e-08	132.279	7.04743	up
Kaempferol-3-O-glucoside-7-O-rhamnoside*	-	1.13956	0.115767	10.1438	3.34252	up	1.08978	8.09124e-08	56.4556	5.81905	up
Hesperetin-5-O-glucoside	-	1.02225	0.21076	11.4394	3.51594	up	1.0845	0.00389894	34.1051	5.09192	up
Orientin-2''-O-galactoside	-	1.20425	0.0303154	79.513	6.31312	up	1.09286	0.006673	359.514	8.4899	up
Quercetin-7-O-(2''-malonyl)glucosyl-5-O-glucoside	-	1.18376	0.0282591	73.993	6.20932	up	1.08416	0.0319925	140.194	7.13128	up
Diosmetin (5,7,3'-Trihydroxy-4'-methoxyflavone)	-	--	--	--	--	--	1.05275	0.000622846	7.30912	2.8697	up
Taxifolin-3'-O-glucoside	-	--	--	--	--	--	1.07376	0.00586917	22.8068	4.51139	up
Kaempferol-3-O-rutinoside-7-O-glucoside	-	1.18762	0.077791	78.6035	6.29652	up	1.08543	0.00156258	136.382	7.09151	up
Kaempferol-3-O-neohesperidoside*	-	1.08623	0.151575	9.39952	3.23259	up	1.08894	3.08867e-05	43.6814	5.44895	up
Kaempferol-3-O-sophorotrioside	ko00944,ko01110	1.17134	0.036405	84.1957	6.39567	up	1.04962	0.0197915	135.71	7.08438	up
Luteolin-7-O-rutinoside*	-	--	--	--	--	--	1.0845	0.000912832	52.4552	5.71301	up
6-Hydroxykaempferol-3,6,7-O-triglucoside	-	1.20841	0.0284896	6712.51	12.7126	up	1.093	0.0108351	10338.8	13.3358	up
Kaempferol-3-O-arabinoside	-	--	--	--	--	--	1.01791	0.00291532	22.04	4.46205	up
6-C-Glucosyl-2-Hydroxynaringenin	-	1.19994	0.0211296	41.9675	5.3912	up	1.09174	0.00202655	243.49	7.92772	up
Gallocatechin-(4α→8)-gallocatechin	-	1.19603	0.0154651	71.8728	6.16737	up	1.08142	0.00697685	298.245	8.22035	up
3,5,4'-Trihydroxy-7-methoxyflavone (Rhamnocitrin)*	-	1.19965	0.196144	2265.44	11.1456	up	1.09327	0.00304967	2584.64	11.3357	up
Isorhamnetin-3-O-Glucoside*	-	1.07065	0.164898	7.23698	2.85539	up	1.08666	0.00469555	14.1566	3.8234	up
Isohemiphloin	-	--	--	--	--	--	1.07895	0.00528498	4.23724	2.08313	up
Isorhamnetin-3,7-O-diglucoside	-	1.17419	0.0179659	8.18939	3.03376	up	1.07473	0.00743109	27.4574	4.77912	up
Rhamnetin-3-O-Rutinoside*	-	1.19032	0.0390936	26.9108	4.75011	up	1.08516	0.0063684	83.5322	6.38426	up
Isorhamnetin-3-O-galactoide-7-O-rhamnoside*	-	1.01558	0.0786666	5.96809	2.57727	up	--	--	--	--	--
Quercetin-3-O-neohesperidoside*	-	1.1386	0.119168	22.6667	4.5025	up	1.09238	0.00550467	81.8309	6.35457	up
Quercetin-3-O-glucoside-7-O-rhamnoside*	-	1.1386	0.119168	22.6667	4.5025	up	1.09238	0.00550467	81.8309	6.35457	up
Delphinidin-3,5,3'-Tri-O-glucoside	ko00942	1.20808	0.00451078	7500.43	12.8728	up	1.09291	0.017186	10815.3	13.4008	up
Scutellarein (5,6,7,4'-Tetrahydroxyflavone)	-	1.03979	0.0131401	5.91175	2.56359	up	1.0032	0.041188	14.1762	3.8254	up
Quercetin-3-O-(6''-O-acetyl)galactoside	-	1.19772	0.0261617	58.5237	5.87095	up	1.08652	0.00541113	201.528	7.65484	up
5,7,3',4'-Tetrahydroxy-6-methoxyflavone-8-C-[glucosyl-(1-2)]-glucoside	-	1.04695	0.172601	6.48873	2.69794	up	1.07658	0.0056524	12.2379	3.61329	up
Limocitrin-3-O-arabinoside	-	1.17506	0.0404533	18.812	4.23358	up	1.06968	0.0001517	33.5869	5.06983	up
Luteolin-7-O-neohesperidoside (Lonicerin)*	ko00944	1.1049	0.122004	13.9687	3.80413	up	1.07487	0.000170112	66.812	6.06204	up
Hesperetin-6-C-glucoside-7-O-glucoside	-	1.14604	0.0960741	10.9295	3.45015	up	1.08043	0.018054	26.8665	4.74774	up
Quercetin-3-O-(4''-O-glucosyl)rhamnoside*	-	1.1328	0.113151	16.8948	4.07851	up	1.08972	0.00184171	74.5775	6.22067	up
Quercetin-3-O-rutinoside (Rutin)*	ko00944,ko01100,ko01110	1.1328	0.113151	16.8948	4.07851	up	1.08972	0.00184171	74.5775	6.22067	up
Eriodictyol-8-C-glucoside-4'-O-glucoside	-	1.20224	0.0267668	20.6135	4.36552	up	1.09013	0.0117817	97.2383	6.60345	up
Quercetin-3-O-sophoroside-7-O-rhamnoside	-	1.15058	0.0689962	31.0837	4.95809	up	1.06857	0.00284718	138.216	7.11078	up
Quercetin-3-O-(2''-O-acetyl)glucuronide	-	1.03537	0.00612384	88.9258	6.47453	up	--	--	--	--	--
Cyanidin-3-O-glucoside	ko00942,ko01110	1.1909	0.0394012	56.7495	5.82654	up	1.07006	0.0158291	88.1853	6.46247	up
Isorhamnetin-3-O-sophoroside	-	1.20792	0.0233977	40952.7	15.3217	up	1.09344	0.000480075	116225	16.8266	up
Quercetin-3-O-glucosyl(1→4)rhamnoside-7-O-rutinoside	-	1.20765	0.0160525	892.112	9.80108	up	1.08771	0.177456	204163	17.6394	up
Syringetin-7-O-glucoside	-	1.15604	0.0257061	17.2149	4.10559	up	1.03837	1.70757e-05	20.3069	4.3439	up
Isorhamnetin-3-O-sophoroside-7-O-rhamnoside	-	1.2074	0.00420563	19457.8	14.2481	up	1.09315	0.0164707	37879.9	15.2091	up
Hispidulin-7-O-glucoside(Homoplantaginin)	-	--	--	--	--	--	1.07142	0.0272471	8.23877	3.04243	up
Naringenin chalcone; 2',4,4',6'-Tetrahydroxychalcone	ko00941,ko01100,ko01110	1.20105	0.0627067	1253.27	10.2915	up	1.09318	0.0158023	3055.33	11.5771	up
Butin; 7,3',4'-Trihydroxyflavanone	ko00941	1.20105	0.0627067	1253.27	10.2915	up	1.09318	0.0158023	3055.33	11.5771	up
Eriodictyol-7-O-(6''-malonyl)glucoside	-	1.12453	0.00261222	11.4502	3.5173	up	1.03844	0.0601437	45.1784	5.49756	up
3',5,5',7-Tetrahydroxyflavanone-7-O-glucoside	-	--	--	--	--	--	1.09305	0.0154631	158584	17.2749	up
6-C-MethylKaempferol-3-glucoside	-	1.01584	0.0595181	3.38148	1.75765	up	1.0688	0.00226117	12.8161	3.67988	up
Laricitrin-3-O-glucoside	-	--	--	--	--	--	1.00765	0.0076589	2.62428	1.39192	up
4',5,7-Trihydroxy-3',6-dimethoxyflavone (Jaceosidin)	-	1.20652	0.00736395	1195.18	10.223	up	1.09313	0.00460828	3422.77	11.741	up
Quercetin-7-O-rutinoside*	-	1.145	0.107619	15.5485	3.9587	up	1.09107	0.00245182	61.4989	5.94249	up
Luteolin-7-O-(6''-malonyl)glucoside-5-O-rhamnoside	-	1.1875	0.00119243	86.7908	6.43947	up	1.06984	0.00889754	71.5521	6.16092	up
3-Hydroxyphloretin-4'-O-glucoside	-	--	--	--	--	--	1.06658	0.0272966	6.86147	2.77852	up
Eriodictyol-7-O-Rutinoside (Eriocitrin)	-	1.13138	0.109606	9.16553	3.19622	up	1.08603	0.0024572	53.2163	5.7338	up
Naringenin (5,7,4'-Trihydroxyflavanone)*	ko00941,ko00943,ko01100,ko01110	--	--	--	--	--	1.00728	0.00279322	2.93044	1.55112	up
kaempferol-3-caffeoyldiglucoside	-	1.20773	0.00682232	5479.35	12.4198	up	1.09298	0.010204	11689.5	13.5129	up
Kaempferol-3-O-(6''-Malonyl)glucoside-7-O-Glucoside	-	1.05544	0.00287919	137.811	7.10655	up	--	--	--	--	--
Isorhamnetin-3-O-(6''-malonyl)glucoside	-	1.20613	0.00447511	72.8286	6.18643	up	1.09082	0.00201505	210.069	7.71472	up
Isorhamnetin-3-O-rutinoside (Narcissin)*	-	1.19	0.0147803	29.9634	4.90513	up	1.08104	0.000833871	97.9052	6.61331	up
Eriodictyol-6,8-di-C-glucoside-4'-O-glucoside	-	1.20622	0.0434062	3557.55	11.7967	up	1.09339	0.00079984	10346.7	13.3369	up
6-Hydroxykaempferol-3,6-O-Diglucoside	-	1.17218	0.0983688	111.047	6.79503	up	1.07461	0.00139564	138.018	7.10871	up
Sexangularetin-3-O-glucoside-7-O-rhamnoside	-	1.14078	0.100687	17.2054	4.10479	up	1.08269	0.0242569	72.0509	6.17095	up
Apigenin-6-C-glucoside (Isovitexin)*	ko00944	1.20755	9.88942e-05	2118.79	11.049	up	1.09333	0.00422525	4537.15	12.1476	up
6-Methoxykaempferol-3-O-glucoside	-	1.20368	0.0936967	104029	16.6666	up	1.09346	0.00753512	396865	18.5983	up
Laricitrin-3-O-xyloside	-	1.10387	0.184388	5.49182	2.45728	up	1.08665	0.0128664	12.693	3.66597	up
6-Methoxyquercetin-3-O-Xyloside	-	1.10387	0.184388	5.49182	2.45728	up	1.08665	0.0128664	12.693	3.66597	up
6-Hydroxykaempferol-3-O-rutinoside-6-O-glucoside	-	1.20366	2.20269e-05	8.30278	3.05359	up	1.09067	0.00152388	43.4382	5.44089	up
Cyanidin-3-O-galactoside	-	1.19327	0.0321216	48.8492	5.61026	up	1.06822	0.0356798	82.6595	6.36911	up
Kaempferol-3-O-sambubioside	-	1.15758	0.0305312	22.8192	4.51218	up	1.0622	0.0852039	168.912	7.40013	up
Galangin-7-O-glucoside	-	1.20076	0.0803851	3639.17	11.8294	up	1.09251	0.0335902	33169.4	15.0176	up
Eriodictyol-7-O-glucoside	-	1.03875	0.145004	14.8211	3.88958	up	1.02897	0.0308529	49.6329	5.63323	up
4,4'-Dihydroxy-2-methoxychalcone; Echinatin	-	--	--	--	--	--	1.01144	0.0139223	0.469863	-1.08969	down
3'-O-Methyltricetin-5-O-glucoside	-	1.15747	0.113097	40.3364	5.33401	up	1.0595	0.0510857	64.4055	6.00911	up
Avicularin(Quercetin-3-O-α-L-arabinofuranoside)*	-	--	--	--	--	--	1.0909	0.0023282	48.5233	5.60061	up
Quercetin-3-O-xyloside (Reynoutrin)*	-	--	--	--	--	--	1.0909	0.0023282	48.5233	5.60061	up
Quercetin-5,4'-di-O-glucoside	-	--	--	--	--	--	1.09351	0.000472962	29485.8	14.8477	up
Apigenin-7-O-(2''-feruloyl)glucuronide	-	1.0525	0.130884	0.447957	-1.15857	down	1.03148	0.0699979	0.201928	-2.30809	down
Luteolin-7-O-gentiobioside	-	1.19626	0.0571448	37.7413	5.23807	up	1.07287	0.0764776	66.9861	6.06579	up
Spinosin	-	--	--	--	--	--	1.0185	3.45452e-05	17.5249	4.13133	up
Apigenin-6-C-arabinoside	-	1.10398	0.00814172	2.02996	1.02145	up	--	--	--	--	--
Quercetin3-O-galactoside	-	1.08734	0.115238	8.71176	3.12296	up	1.08034	0.00115707	35.7033	5.15798	up
3'-O-Methyltricetin-7-O-glucoside	-	1.19352	0.0162186	41.9706	5.39131	up	1.07693	0.00192247	63.6375	5.99181	up
Diosmetin-7-O-galactoside*	-	1.19646	0.00577421	2.9411	1.55636	up	1.08128	0.0386467	13.1069	3.71225	up
1,2,3,7,8-pentahydroxy-6-methylanthracene-9,10-dione	-	1.15234	0.0416711	8.07342	3.01318	up	1.06911	0.0422224	16.8637	4.07585	up
Chrysoeriol-7-O-(6''-acetyl)glucoside	-	1.20745	0.0289434	744.984	9.54107	up	1.09252	0.0119832	752.348	9.55526	up
Orientin-2''-O-xyloside	-	--	--	--	--	--	1.08463	0.00779268	14.3137	3.83932	up
6,7,8-Tetrahydroxy-5-methoxyflavone*	-	1.20859	0.0133521	2355.02	11.2015	up	1.0931	0.00546739	3700.98	11.8537	up
Kaempferide-3-O-(6''-malonyl)glucoside	-	1.20785	0.0130462	2337.36	11.1907	up	1.09349	0.00198104	4490.26	12.1326	up
Luteolin-5,7-di-O-rutinoside	-	1.20203	0.0378181	0.00215741	-8.85648	down	1.09112	0.0378181	0.00215741	-8.85648	down
Kaempferol-3-O-glucoside (Astragalin)*	ko00944,ko01110	--	--	--	--	--	1.03733	0.0117187	14.1719	3.82496	up
Diosmetin-7-O-glucoside*	-	1.20484	0.0349839	2423.36	11.2428	up	1.09343	0.00201906	3823.43	11.9007	up
3-O-Methylellagic acid	-	--	--	--	--	--	1.0791	0.134473	203.063	7.66578	up
Apigenin-6-C-rhamnoside	-	--	--	--	--	--	1.01532	0.00783944	0.42577	-1.23186	down
Apigenin-7-O-rutinoside-4'-O-Sophoroside	-	1.08569	0.0896283	8.13152	3.02353	up	1.07431	0.0101413	67.5985	6.07892	up
Delphinidin-3-O-glucoside	ko00942,ko01110	1.20743	0.000833759	6711.84	12.7125	up	1.08321	0.233857	58258.9	15.8302	up
Delphinidin-3-O-galactoside	-	1.20743	0.000833759	6711.84	12.7125	up	1.08321	0.233857	58258.9	15.8302	up
Orientin-7-O-glucoside	-	1.16329	0.0414647	9.61904	3.26589	up	1.08416	0.00920115	69.9293	6.12783	up
Quercetin-3-O-rutinoside-7-O-glucoside	-	1.19591	0.0229519	64.6181	6.01387	up	1.08166	0.00277947	260.737	8.02645	up
Kaempferol-4'-O-glucoside*	-	--	--	--	--	--	1.06127	0.00414973	15.4685	3.95126	up
Apigenin-8-C-Glucoside (Vitexin)*	ko00941,ko00944	1.20714	0.00570785	1591.92	10.6366	up	1.09304	0.00964386	3987.76	11.9614	up
Kaempferol-3-O-neohesperidoside-7-O-glucoside*	-	1.1714	0.144619	61.1098	5.93333	up	1.07312	0.0528342	594.641	9.21588	up
Kaempferol-3-O-sophoroside-7-O-rhamnoside*	-	1.1714	0.144619	61.1098	5.93333	up	1.07312	0.0528342	594.641	9.21588	up
Luteolin-7-O-glucoside (Cynaroside)	ko00944	--	--	--	--	--	1.06686	0.00124111	13.585	3.76394	up
Isorhamnetin-3-O-glucoside-7-O-rhamnoside*	-	1.17576	0.03432	11.619	3.53841	up	1.05381	0.0290056	13.4295	3.74734	up
Quercetin-3-O-sophoroside (Baimaside)	ko00944,ko01110	1.17645	0.0737874	73.8277	6.20609	up	1.07384	0.015858	118.535	6.88918	up
Kaempferol-3-O-sophoroside-7-O-glucoside	-	1.00739	0.0214245	41.3458	5.36967	up	--	--	--	--	--
Spinacetin	-	1.1405	0.146534	18.8542	4.23681	up	1.01704	0.155486	30.3102	4.92173	up
Sachaloside IV	-	1.19015	0.162951	115.41	6.85063	up	1.08587	0.0155548	349.316	8.44839	up
Jaceosidin-7-O-Glucoside	-	--	--	--	--	--	1.01979	0.00649728	11.8908	3.57177	up
