# Supplementary material for: Transcriptomic and metabolomic analyses for the mechanism underlying anthocyanin synthesis during the growth and development of purple eggplant (Solanum melongena L)
Source: Front Plant Sci. 2025 May 15;16:1577367. doi: 10.3389/fpls.2025.1577367 (PMC12119684; doi:10.3389/fpls.2025.1577367)
Supplement: Supplementary file 3 [file Table3.xlsx]

## Sheet: intersection
Supplementary table 3 Specific and common differentially expressed genes (DEGs)
Gene name	S1 vs.S2	S1 vs.S3
SmeSca00047	TRUE	TRUE
SmeSca00072	FALSE	TRUE
SmeSca00073	FALSE	TRUE
SmeSca00079	TRUE	TRUE
SmeSca00080	TRUE	TRUE
SmeSca00082	FALSE	TRUE
SmeSca00098	TRUE	TRUE
SmeSca00330	TRUE	TRUE
SmeSca00345	TRUE	TRUE
SmeSca00416	FALSE	TRUE
SmeSca00569	TRUE	TRUE
SmeSca00626	TRUE	TRUE
SmeSca00647	FALSE	TRUE
SmeSca00649	FALSE	TRUE
SmeSca00655	TRUE	TRUE
SmeSca00662	FALSE	TRUE
SmeSca00733	FALSE	TRUE
SmeSca00760	FALSE	TRUE
SmeSca00897	TRUE	TRUE
Smechr0100015	FALSE	TRUE
Smechr0100018	TRUE	TRUE
Smechr0100028	TRUE	TRUE
Smechr0100029	TRUE	TRUE
Smechr0100030	TRUE	TRUE
Smechr0100038	FALSE	TRUE
Smechr0100040	TRUE	TRUE
Smechr0100046	FALSE	TRUE
Smechr0100052	TRUE	TRUE
Smechr0100058	TRUE	TRUE
Smechr0100060	TRUE	TRUE
Smechr0100078	TRUE	TRUE
Smechr0100080	TRUE	TRUE
Smechr0100088	TRUE	TRUE
Smechr0100093	FALSE	TRUE
Smechr0100095	FALSE	TRUE
Smechr0100096	TRUE	TRUE
Smechr0100106	TRUE	TRUE
Smechr0100107	FALSE	TRUE
Smechr0100109	TRUE	TRUE
Smechr0100111	TRUE	TRUE
Smechr0100112	FALSE	TRUE
Smechr0100113	TRUE	TRUE
Smechr0100120	FALSE	TRUE
Smechr0100122	FALSE	TRUE
Smechr0100124	FALSE	TRUE
Smechr0100128	TRUE	TRUE
Smechr0100130	TRUE	TRUE
Smechr0100131	TRUE	TRUE
Smechr0100133	FALSE	TRUE
Smechr0100137	TRUE	TRUE
Smechr0100141	FALSE	TRUE
Smechr0100142	FALSE	TRUE
Smechr0100144	FALSE	TRUE
Smechr0100150	FALSE	TRUE
Smechr0100158	FALSE	TRUE
Smechr0100164	TRUE	TRUE
Smechr0100165	FALSE	TRUE
Smechr0100167	TRUE	TRUE
Smechr0100168	FALSE	TRUE
Smechr0100172	TRUE	TRUE
Smechr0100177	FALSE	TRUE
Smechr0100179	FALSE	TRUE
Smechr0100181	TRUE	TRUE
Smechr0100190	FALSE	TRUE
Smechr0100193	TRUE	TRUE
Smechr0100194	TRUE	TRUE
Smechr0100224	FALSE	TRUE
Smechr0100225	TRUE	TRUE
Smechr0100226	TRUE	TRUE
Smechr0100227	TRUE	TRUE
Smechr0100231	FALSE	TRUE
Smechr0100232	FALSE	TRUE
Smechr0100236	TRUE	TRUE
Smechr0100237	TRUE	TRUE
Smechr0100241	FALSE	TRUE
Smechr0100243	FALSE	TRUE
Smechr0100246	FALSE	TRUE
Smechr0100252	TRUE	TRUE
Smechr0100256	TRUE	TRUE
Smechr0100261	TRUE	TRUE
Smechr0100266	FALSE	TRUE
Smechr0100273	FALSE	TRUE
Smechr0100275	TRUE	TRUE
Smechr0100284	TRUE	TRUE
Smechr0100285	TRUE	TRUE
Smechr0100286	TRUE	TRUE
Smechr0100290	TRUE	TRUE
Smechr0100291	TRUE	TRUE
Smechr0100293	TRUE	TRUE
Smechr0100294	TRUE	TRUE
Smechr0100297	FALSE	TRUE
Smechr0100302	TRUE	TRUE
Smechr0100310	FALSE	TRUE
Smechr0100316	FALSE	TRUE
Smechr0100322	TRUE	TRUE
Smechr0100323	TRUE	TRUE
Smechr0100324	FALSE	TRUE
Smechr0100329	TRUE	TRUE
Smechr0100331	FALSE	TRUE
Smechr0100341	TRUE	TRUE
Smechr0100344	FALSE	TRUE
Smechr0100349	TRUE	TRUE
Smechr0100353	FALSE	TRUE
Smechr0100354	FALSE	TRUE
Smechr0100359	FALSE	TRUE
Smechr0100362	TRUE	TRUE
Smechr0100364	FALSE	TRUE
Smechr0100366	FALSE	TRUE
Smechr0100369	FALSE	TRUE
Smechr0100372	TRUE	TRUE
Smechr0100383	TRUE	TRUE
Smechr0100385	TRUE	TRUE
Smechr0100386	TRUE	TRUE
Smechr0100389	FALSE	TRUE
Smechr0100391	TRUE	TRUE
Smechr0100402	FALSE	TRUE
Smechr0100408	TRUE	TRUE
Smechr0100413	FALSE	TRUE
Smechr0100414	TRUE	TRUE
Smechr0100422	TRUE	TRUE
Smechr0100433	TRUE	TRUE
Smechr0100436	TRUE	TRUE
Smechr0100437	TRUE	TRUE
Smechr0100439	FALSE	TRUE
Smechr0100440	FALSE	TRUE
Smechr0100441	TRUE	TRUE
Smechr0100446	TRUE	TRUE
Smechr0100447	TRUE	TRUE
Smechr0100453	FALSE	TRUE
Smechr0100461	TRUE	TRUE
Smechr0100463	FALSE	TRUE
Smechr0100474	TRUE	TRUE
Smechr0100477	TRUE	TRUE
Smechr0100479	FALSE	TRUE
Smechr0100482	FALSE	TRUE
Smechr0100485	FALSE	TRUE
Smechr0100487	TRUE	TRUE
Smechr0100500	FALSE	TRUE
Smechr0100503	FALSE	TRUE
Smechr0100506	TRUE	TRUE
Smechr0100509	FALSE	TRUE
Smechr0100511	TRUE	TRUE
Smechr0100513	FALSE	TRUE
Smechr0100522	TRUE	TRUE
Smechr0100525	TRUE	TRUE
Smechr0100529	TRUE	TRUE
Smechr0100542	FALSE	TRUE
Smechr0100546	TRUE	TRUE
Smechr0100550	FALSE	TRUE
Smechr0100555	TRUE	TRUE
Smechr0100563	FALSE	TRUE
Smechr0100565	FALSE	TRUE
Smechr0100576	FALSE	TRUE
Smechr0100578	FALSE	TRUE
Smechr0100586	FALSE	TRUE
Smechr0100590	FALSE	TRUE
Smechr0100592	FALSE	TRUE
Smechr0100593	FALSE	TRUE
Smechr0100594	FALSE	TRUE
Smechr0100611	TRUE	TRUE
Smechr0100612	TRUE	TRUE
Smechr0100613	FALSE	TRUE
Smechr0100616	FALSE	TRUE
Smechr0100618	TRUE	TRUE
Smechr0100623	FALSE	TRUE
Smechr0100627	FALSE	TRUE
Smechr0100633	FALSE	TRUE
Smechr0100638	FALSE	TRUE
Smechr0100646	FALSE	TRUE
Smechr0100650	FALSE	TRUE
Smechr0100651	FALSE	TRUE
Smechr0100666	TRUE	TRUE
Smechr0100671	FALSE	TRUE
Smechr0100677	FALSE	TRUE
Smechr0100682	FALSE	TRUE
Smechr0100685	FALSE	TRUE
Smechr0100691	FALSE	TRUE
Smechr0100693	FALSE	TRUE
Smechr0100711	FALSE	TRUE
Smechr0100715	TRUE	TRUE
Smechr0100741	TRUE	TRUE
Smechr0100746	FALSE	TRUE
Smechr0100754	FALSE	TRUE
Smechr0100755	FALSE	TRUE
Smechr0100758	TRUE	TRUE
Smechr0100772	FALSE	TRUE
Smechr0100776	FALSE	TRUE
Smechr0100777	FALSE	TRUE
Smechr0100784	FALSE	TRUE
Smechr0100792	TRUE	TRUE
Smechr0100793	TRUE	TRUE
Smechr0100797	FALSE	TRUE
Smechr0100800	FALSE	TRUE
Smechr0100802	TRUE	TRUE
Smechr0100810	TRUE	TRUE
Smechr0100813	TRUE	TRUE
Smechr0100818	TRUE	TRUE
Smechr0100831	FALSE	TRUE
Smechr0100834	TRUE	TRUE
Smechr0100854	FALSE	TRUE
Smechr0100855	FALSE	TRUE
Smechr0100856	FALSE	TRUE
Smechr0100865	TRUE	TRUE
Smechr0100866	TRUE	TRUE
Smechr0100868	TRUE	TRUE
Smechr0100870	FALSE	TRUE
Smechr0100871	FALSE	TRUE
Smechr0100881	FALSE	TRUE
Smechr0100882	FALSE	TRUE
Smechr0100883	TRUE	TRUE
Smechr0100884	FALSE	TRUE
Smechr0100885	FALSE	TRUE
Smechr0100886	TRUE	TRUE
Smechr0100890	TRUE	TRUE
Smechr0100899	TRUE	TRUE
Smechr0100910	FALSE	TRUE
Smechr0100911	FALSE	TRUE
Smechr0100915	TRUE	TRUE
Smechr0100916	FALSE	TRUE
Smechr0100921	FALSE	TRUE
Smechr0100923	TRUE	TRUE
Smechr0100927	FALSE	TRUE
Smechr0100928	FALSE	TRUE
Smechr0100930	FALSE	TRUE
Smechr0100934	FALSE	TRUE
Smechr0100937	FALSE	TRUE
Smechr0100943	TRUE	TRUE
Smechr0100945	FALSE	TRUE
Smechr0100946	FALSE	TRUE
Smechr0100951	FALSE	TRUE
Smechr0100956	FALSE	TRUE
Smechr0100965	FALSE	TRUE
Smechr0100968	TRUE	TRUE
Smechr0100969	TRUE	TRUE
Smechr0100972	TRUE	TRUE
Smechr0100975	TRUE	TRUE
Smechr0100977	TRUE	TRUE
Smechr0100979	TRUE	TRUE
Smechr0100982	TRUE	TRUE
Smechr0100984	TRUE	TRUE
Smechr0100997	TRUE	TRUE
Smechr0101007	TRUE	TRUE
Smechr0101008	TRUE	TRUE
Smechr0101009	TRUE	TRUE
Smechr0101016	TRUE	TRUE
Smechr0101017	FALSE	TRUE
Smechr0101019	TRUE	TRUE
Smechr0101023	TRUE	TRUE
Smechr0101029	FALSE	TRUE
Smechr0101030	TRUE	TRUE
Smechr0101036	TRUE	TRUE
Smechr0101037	TRUE	TRUE
Smechr0101044	FALSE	TRUE
Smechr0101045	TRUE	TRUE
Smechr0101047	FALSE	TRUE
Smechr0101049	TRUE	TRUE
Smechr0101051	TRUE	TRUE
Smechr0101056	TRUE	TRUE
Smechr0101060	TRUE	TRUE
Smechr0101065	TRUE	TRUE
Smechr0101073	TRUE	TRUE
Smechr0101082	TRUE	TRUE
Smechr0101084	TRUE	TRUE
Smechr0101086	FALSE	TRUE
Smechr0101095	FALSE	TRUE
Smechr0101098	TRUE	TRUE
Smechr0101101	FALSE	TRUE
Smechr0101109	FALSE	TRUE
Smechr0101112	FALSE	TRUE
Smechr0101116	FALSE	TRUE
Smechr0101122	FALSE	TRUE
Smechr0101131	FALSE	TRUE
Smechr0101132	FALSE	TRUE
Smechr0101159	TRUE	TRUE
Smechr0101167	FALSE	TRUE
Smechr0101181	TRUE	TRUE
Smechr0101190	TRUE	TRUE
Smechr0101191	FALSE	TRUE
Smechr0101194	TRUE	TRUE
Smechr0101198	FALSE	TRUE
Smechr0101199	TRUE	TRUE
Smechr0101209	FALSE	TRUE
Smechr0101210	TRUE	TRUE
Smechr0101219	TRUE	TRUE
Smechr0101220	TRUE	TRUE
Smechr0101221	TRUE	TRUE
Smechr0101223	TRUE	TRUE
Smechr0101224	TRUE	TRUE
Smechr0101229	FALSE	TRUE
Smechr0101231	FALSE	TRUE
Smechr0101233	FALSE	TRUE
Smechr0101243	TRUE	TRUE
Smechr0101249	TRUE	TRUE
Smechr0101252	FALSE	TRUE
Smechr0101263	TRUE	TRUE
Smechr0101264	TRUE	TRUE
Smechr0101268	FALSE	TRUE
Smechr0101279	FALSE	TRUE
Smechr0101284	FALSE	TRUE
Smechr0101285	TRUE	TRUE
Smechr0101286	FALSE	TRUE
Smechr0101287	TRUE	TRUE
Smechr0101289	FALSE	TRUE
Smechr0101291	FALSE	TRUE
Smechr0101292	TRUE	TRUE
Smechr0101296	TRUE	TRUE
Smechr0101298	FALSE	TRUE
Smechr0101302	FALSE	TRUE
Smechr0101305	TRUE	TRUE
Smechr0101307	TRUE	TRUE
Smechr0101310	TRUE	TRUE
Smechr0101317	FALSE	TRUE
Smechr0101319	FALSE	TRUE
Smechr0101324	FALSE	TRUE
Smechr0101326	TRUE	TRUE
Smechr0101330	FALSE	TRUE
Smechr0101334	FALSE	TRUE
Smechr0101335	TRUE	TRUE
Smechr0101354	TRUE	TRUE
Smechr0101362	TRUE	TRUE
Smechr0101366	FALSE	TRUE
Smechr0101371	TRUE	TRUE
Smechr0101374	TRUE	TRUE
Smechr0101378	FALSE	TRUE
Smechr0101379	FALSE	TRUE
Smechr0101383	FALSE	TRUE
Smechr0101389	TRUE	TRUE
Smechr0101391	TRUE	TRUE
Smechr0101405	FALSE	TRUE
Smechr0101408	FALSE	TRUE
Smechr0101414	FALSE	TRUE
Smechr0101417	FALSE	TRUE
Smechr0101419	FALSE	TRUE
Smechr0101421	TRUE	TRUE
Smechr0101428	FALSE	TRUE
Smechr0101438	FALSE	TRUE
Smechr0101443	TRUE	TRUE
Smechr0101453	TRUE	TRUE
Smechr0101467	TRUE	TRUE
Smechr0101474	TRUE	TRUE
Smechr0101475	TRUE	TRUE
Smechr0101478	FALSE	TRUE
Smechr0101493	FALSE	TRUE
Smechr0101500	FALSE	TRUE
Smechr0101501	FALSE	TRUE
Smechr0101505	FALSE	TRUE
Smechr0101523	FALSE	TRUE
Smechr0101524	TRUE	TRUE
Smechr0101525	TRUE	TRUE
Smechr0101534	FALSE	TRUE
Smechr0101541	TRUE	TRUE
Smechr0101549	FALSE	TRUE
Smechr0101551	TRUE	TRUE
Smechr0101555	FALSE	TRUE
Smechr0101556	TRUE	TRUE
Smechr0101560	FALSE	TRUE
Smechr0101567	FALSE	TRUE
Smechr0101572	FALSE	TRUE
Smechr0101574	TRUE	TRUE
Smechr0101580	FALSE	TRUE
Smechr0101583	FALSE	TRUE
Smechr0101584	TRUE	TRUE
Smechr0101585	TRUE	TRUE
Smechr0101595	TRUE	TRUE
Smechr0101597	FALSE	TRUE
Smechr0101598	FALSE	TRUE
Smechr0101600	TRUE	TRUE
Smechr0101601	FALSE	TRUE
Smechr0101608	TRUE	TRUE
Smechr0101615	TRUE	TRUE
Smechr0101616	TRUE	TRUE
Smechr0101620	FALSE	TRUE
Smechr0101621	TRUE	TRUE
Smechr0101625	FALSE	TRUE
Smechr0101630	TRUE	TRUE
Smechr0101632	FALSE	TRUE
Smechr0101633	TRUE	TRUE
Smechr0101637	FALSE	TRUE
Smechr0101648	FALSE	TRUE
Smechr0101650	FALSE	TRUE
Smechr0101653	TRUE	TRUE
Smechr0101655	TRUE	TRUE
Smechr0101676	FALSE	TRUE
Smechr0101677	TRUE	TRUE
Smechr0101679	FALSE	TRUE
Smechr0101686	FALSE	TRUE
Smechr0101697	TRUE	TRUE
Smechr0101699	TRUE	TRUE
Smechr0101703	FALSE	TRUE
Smechr0101704	FALSE	TRUE
Smechr0101712	TRUE	TRUE
Smechr0101713	TRUE	TRUE
Smechr0101721	FALSE	TRUE
Smechr0101733	TRUE	TRUE
Smechr0101736	TRUE	TRUE
Smechr0101763	TRUE	TRUE
Smechr0101771	FALSE	TRUE
Smechr0101772	TRUE	TRUE
Smechr0101774	TRUE	TRUE
Smechr0101781	FALSE	TRUE
Smechr0101788	FALSE	TRUE
Smechr0101792	FALSE	TRUE
Smechr0101795	TRUE	TRUE
Smechr0101798	FALSE	TRUE
Smechr0101800	FALSE	TRUE
Smechr0101804	TRUE	TRUE
Smechr0101807	FALSE	TRUE
Smechr0101808	FALSE	TRUE
Smechr0101810	TRUE	TRUE
Smechr0101811	FALSE	TRUE
Smechr0101812	TRUE	TRUE
Smechr0101813	FALSE	TRUE
Smechr0101814	TRUE	TRUE
Smechr0101819	TRUE	TRUE
Smechr0101822	FALSE	TRUE
Smechr0101823	TRUE	TRUE
Smechr0101830	FALSE	TRUE
Smechr0101837	TRUE	TRUE
Smechr0101844	TRUE	TRUE
Smechr0101845	TRUE	TRUE
Smechr0101855	FALSE	TRUE
Smechr0101860	FALSE	TRUE
Smechr0101870	TRUE	TRUE
Smechr0101874	FALSE	TRUE
Smechr0101882	TRUE	TRUE
Smechr0101883	FALSE	TRUE
Smechr0101885	TRUE	TRUE
Smechr0101892	TRUE	TRUE
Smechr0101896	TRUE	TRUE
Smechr0101897	TRUE	TRUE
Smechr0101905	FALSE	TRUE
Smechr0101908	TRUE	TRUE
Smechr0101916	FALSE	TRUE
Smechr0101923	FALSE	TRUE
Smechr0101925	TRUE	TRUE
Smechr0101931	TRUE	TRUE
Smechr0101934	TRUE	TRUE
Smechr0101935	FALSE	TRUE
Smechr0101937	TRUE	TRUE
Smechr0101942	TRUE	TRUE
Smechr0101943	TRUE	TRUE
Smechr0101945	TRUE	TRUE
Smechr0101947	TRUE	TRUE
Smechr0101954	FALSE	TRUE
Smechr0101966	TRUE	TRUE
Smechr0101975	TRUE	TRUE
Smechr0101981	TRUE	TRUE
Smechr0101982	TRUE	TRUE
Smechr0101983	FALSE	TRUE
Smechr0101986	TRUE	TRUE
Smechr0101996	TRUE	TRUE
Smechr0102001	TRUE	TRUE
Smechr0102004	FALSE	TRUE
Smechr0102013	TRUE	TRUE
Smechr0102017	FALSE	TRUE
Smechr0102018	TRUE	TRUE
Smechr0102020	FALSE	TRUE
Smechr0102022	FALSE	TRUE
Smechr0102029	TRUE	TRUE
Smechr0102035	TRUE	TRUE
Smechr0102037	FALSE	TRUE
Smechr0102044	FALSE	TRUE
Smechr0102046	FALSE	TRUE
Smechr0102049	FALSE	TRUE
Smechr0102050	TRUE	TRUE
Smechr0102054	FALSE	TRUE
Smechr0102061	FALSE	TRUE
Smechr0102064	FALSE	TRUE
Smechr0102075	TRUE	TRUE
Smechr0102080	FALSE	TRUE
Smechr0102086	FALSE	TRUE
Smechr0102098	TRUE	TRUE
Smechr0102101	FALSE	TRUE
Smechr0102104	TRUE	TRUE
Smechr0102105	TRUE	TRUE
Smechr0102109	TRUE	TRUE
Smechr0102117	FALSE	TRUE
Smechr0102124	FALSE	TRUE
Smechr0102126	FALSE	TRUE
Smechr0102138	FALSE	TRUE
Smechr0102139	TRUE	TRUE
Smechr0102140	TRUE	TRUE
Smechr0102147	FALSE	TRUE
Smechr0102151	TRUE	TRUE
Smechr0102156	FALSE	TRUE
Smechr0102157	TRUE	TRUE
Smechr0102162	TRUE	TRUE
Smechr0102170	FALSE	TRUE
Smechr0102173	TRUE	TRUE
Smechr0102180	FALSE	TRUE
Smechr0102183	FALSE	TRUE
Smechr0102188	TRUE	TRUE
Smechr0102202	TRUE	TRUE
Smechr0102203	TRUE	TRUE
Smechr0102210	TRUE	TRUE
Smechr0102212	TRUE	TRUE
Smechr0102213	TRUE	TRUE
Smechr0102216	TRUE	TRUE
Smechr0102226	TRUE	TRUE
Smechr0102227	TRUE	TRUE
Smechr0102228	TRUE	TRUE
Smechr0102240	TRUE	TRUE
Smechr0102254	TRUE	TRUE
Smechr0102257	TRUE	TRUE
Smechr0102258	TRUE	TRUE
Smechr0102260	TRUE	TRUE
Smechr0102261	FALSE	TRUE
Smechr0102262	FALSE	TRUE
Smechr0102269	TRUE	TRUE
Smechr0102279	TRUE	TRUE
Smechr0102286	TRUE	TRUE
Smechr0102321	FALSE	TRUE
Smechr0102325	FALSE	TRUE
Smechr0102340	TRUE	TRUE
Smechr0102345	TRUE	TRUE
Smechr0102347	FALSE	TRUE
Smechr0102353	FALSE	TRUE
Smechr0102363	TRUE	TRUE
Smechr0102372	TRUE	TRUE
Smechr0102374	FALSE	TRUE
Smechr0102379	TRUE	TRUE
Smechr0102391	TRUE	TRUE
Smechr0102396	TRUE	TRUE
Smechr0102399	TRUE	TRUE
Smechr0102417	FALSE	TRUE
Smechr0102420	FALSE	TRUE
Smechr0102448	FALSE	TRUE
Smechr0102449	FALSE	TRUE
Smechr0102456	FALSE	TRUE
Smechr0102501	FALSE	TRUE
Smechr0102527	TRUE	TRUE
Smechr0102534	TRUE	TRUE
Smechr0102541	FALSE	TRUE
Smechr0102573	FALSE	TRUE
Smechr0102581	TRUE	TRUE
Smechr0102582	TRUE	TRUE
Smechr0102587	FALSE	TRUE
Smechr0102588	TRUE	TRUE
Smechr0102604	FALSE	TRUE
Smechr0102608	FALSE	TRUE
Smechr0102616	TRUE	TRUE
Smechr0102621	TRUE	TRUE
Smechr0102640	FALSE	TRUE
Smechr0102641	TRUE	TRUE
Smechr0102692	FALSE	TRUE
Smechr0102707	TRUE	TRUE
Smechr0102724	FALSE	TRUE
Smechr0102743	TRUE	TRUE
Smechr0102750	TRUE	TRUE
Smechr0102760	TRUE	TRUE
Smechr0102777	FALSE	TRUE
Smechr0102781	TRUE	TRUE
Smechr0102797	FALSE	TRUE
Smechr0102808	TRUE	TRUE
Smechr0102823	TRUE	TRUE
Smechr0102844	FALSE	TRUE
Smechr0102851	FALSE	TRUE
Smechr0102888	TRUE	TRUE
Smechr0102925	TRUE	TRUE
Smechr0102926	TRUE	TRUE
Smechr0102940	TRUE	TRUE
Smechr0102953	FALSE	TRUE
Smechr0102961	TRUE	TRUE
Smechr0102962	FALSE	TRUE
Smechr0102970	TRUE	TRUE
Smechr0102972	FALSE	TRUE
Smechr0103027	FALSE	TRUE
Smechr0103133	TRUE	TRUE
Smechr0103138	FALSE	TRUE
Smechr0103153	FALSE	TRUE
Smechr0103170	TRUE	TRUE
Smechr0103218	FALSE	TRUE
Smechr0103231	FALSE	TRUE
Smechr0103233	FALSE	TRUE
Smechr0103283	TRUE	TRUE
Smechr0103291	TRUE	TRUE
Smechr0103292	FALSE	TRUE
Smechr0103357	TRUE	TRUE
Smechr0103363	FALSE	TRUE
Smechr0103395	FALSE	TRUE
Smechr0103396	FALSE	TRUE
Smechr0103429	TRUE	TRUE
Smechr0103441	TRUE	TRUE
Smechr0103445	FALSE	TRUE
Smechr0103448	FALSE	TRUE
Smechr0103475	TRUE	TRUE
Smechr0103485	FALSE	TRUE
Smechr0103494	TRUE	TRUE
Smechr0103583	TRUE	TRUE
Smechr0103610	FALSE	TRUE
Smechr0103646	FALSE	TRUE
Smechr0103649	FALSE	TRUE
Smechr0103651	FALSE	TRUE
Smechr0103655	FALSE	TRUE
Smechr0103664	FALSE	TRUE
Smechr0103674	FALSE	TRUE
Smechr0103684	TRUE	TRUE
Smechr0103698	TRUE	TRUE
Smechr0103706	FALSE	TRUE
Smechr0103707	TRUE	TRUE
Smechr0103712	FALSE	TRUE
Smechr0103721	FALSE	TRUE
Smechr0103732	FALSE	TRUE
Smechr0103744	TRUE	TRUE
Smechr0103757	FALSE	TRUE
Smechr0103759	FALSE	TRUE
Smechr0103760	FALSE	TRUE
Smechr0103779	FALSE	TRUE
Smechr0103780	TRUE	TRUE
Smechr0103792	TRUE	TRUE
Smechr0103811	TRUE	TRUE
Smechr0103821	FALSE	TRUE
Smechr0103831	TRUE	TRUE
Smechr0103834	FALSE	TRUE
Smechr0103839	FALSE	TRUE
Smechr0103845	TRUE	TRUE
Smechr0103851	FALSE	TRUE
Smechr0103858	TRUE	TRUE
Smechr0103864	FALSE	TRUE
Smechr0103872	TRUE	TRUE
Smechr0103881	FALSE	TRUE
Smechr0103884	FALSE	TRUE
Smechr0103913	TRUE	TRUE
Smechr0103928	FALSE	TRUE
Smechr0103931	FALSE	TRUE
Smechr0103937	TRUE	TRUE
Smechr0103945	TRUE	TRUE
Smechr0103948	TRUE	TRUE
Smechr0103975	FALSE	TRUE
Smechr0103977	TRUE	TRUE
Smechr0103978	FALSE	TRUE
Smechr0103979	FALSE	TRUE
Smechr0103983	TRUE	TRUE
Smechr0103989	FALSE	TRUE
Smechr0103992	TRUE	TRUE
Smechr0103994	FALSE	TRUE
Smechr0104012	TRUE	TRUE
Smechr0104013	FALSE	TRUE
Smechr0104014	FALSE	TRUE
Smechr0104021	TRUE	TRUE
Smechr0104028	FALSE	TRUE
Smechr0104033	TRUE	TRUE
Smechr0104034	TRUE	TRUE
Smechr0104038	TRUE	TRUE
Smechr0104051	TRUE	TRUE
Smechr0104060	TRUE	TRUE
Smechr0104068	FALSE	TRUE
Smechr0104069	FALSE	TRUE
Smechr0104071	FALSE	TRUE
Smechr0104086	FALSE	TRUE
Smechr0104094	FALSE	TRUE
Smechr0104097	TRUE	TRUE
Smechr0104100	TRUE	TRUE
Smechr0104112	TRUE	TRUE
Smechr0104113	TRUE	TRUE
Smechr0104114	TRUE	TRUE
Smechr0104116	TRUE	TRUE
Smechr0104130	TRUE	TRUE
Smechr0104131	TRUE	TRUE
Smechr0104133	FALSE	TRUE
Smechr0104134	FALSE	TRUE
Smechr0104138	FALSE	TRUE
Smechr0104141	TRUE	TRUE
Smechr0104147	FALSE	TRUE
Smechr0104151	FALSE	TRUE
Smechr0104152	FALSE	TRUE
Smechr0104162	FALSE	TRUE
Smechr0104169	TRUE	TRUE
Smechr0104171	FALSE	TRUE
Smechr0104175	FALSE	TRUE
Smechr0104179	TRUE	TRUE
Smechr0104180	FALSE	TRUE
Smechr0104186	FALSE	TRUE
Smechr0104189	FALSE	TRUE
Smechr0104191	FALSE	TRUE
Smechr0104201	FALSE	TRUE
Smechr0104202	TRUE	TRUE
Smechr0104204	FALSE	TRUE
Smechr0104213	FALSE	TRUE
Smechr0104220	TRUE	TRUE
Smechr0104221	TRUE	TRUE
Smechr0104239	TRUE	TRUE
Smechr0104251	FALSE	TRUE
Smechr0104252	TRUE	TRUE
Smechr0200009	TRUE	TRUE
Smechr0200028	FALSE	TRUE
Smechr0200029	FALSE	TRUE
Smechr0200030	TRUE	TRUE
Smechr0200060	TRUE	TRUE
Smechr0200077	FALSE	TRUE
Smechr0200086	TRUE	TRUE
Smechr0200107	TRUE	TRUE
Smechr0200119	FALSE	TRUE
Smechr0200121	TRUE	TRUE
Smechr0200144	FALSE	TRUE
Smechr0200157	FALSE	TRUE
Smechr0200167	TRUE	TRUE
Smechr0200192	TRUE	TRUE
Smechr0200199	TRUE	TRUE
Smechr0200204	FALSE	TRUE
Smechr0200205	TRUE	TRUE
Smechr0200208	FALSE	TRUE
Smechr0200214	TRUE	TRUE
Smechr0200240	TRUE	TRUE
Smechr0200308	FALSE	TRUE
Smechr0200314	FALSE	TRUE
Smechr0200327	FALSE	TRUE
Smechr0200360	TRUE	TRUE
Smechr0200369	FALSE	TRUE
Smechr0200372	FALSE	TRUE
Smechr0200375	TRUE	TRUE
Smechr0200399	FALSE	TRUE
Smechr0200407	FALSE	TRUE
Smechr0200409	TRUE	TRUE
Smechr0200419	TRUE	TRUE
Smechr0200434	TRUE	TRUE
Smechr0200443	TRUE	TRUE
Smechr0200445	TRUE	TRUE
Smechr0200448	FALSE	TRUE
Smechr0200457	FALSE	TRUE
Smechr0200462	FALSE	TRUE
Smechr0200464	TRUE	TRUE
Smechr0200477	TRUE	TRUE
Smechr0200478	FALSE	TRUE
Smechr0200483	FALSE	TRUE
Smechr0200484	TRUE	TRUE
Smechr0200485	FALSE	TRUE
Smechr0200497	TRUE	TRUE
Smechr0200507	FALSE	TRUE
Smechr0200513	FALSE	TRUE
Smechr0200519	FALSE	TRUE
Smechr0200520	FALSE	TRUE
Smechr0200532	FALSE	TRUE
Smechr0200539	TRUE	TRUE
Smechr0200545	FALSE	TRUE
Smechr0200575	TRUE	TRUE
Smechr0200581	FALSE	TRUE
Smechr0200595	TRUE	TRUE
Smechr0200600	TRUE	TRUE
Smechr0200609	TRUE	TRUE
Smechr0200617	FALSE	TRUE
Smechr0200634	TRUE	TRUE
Smechr0200638	FALSE	TRUE
Smechr0200646	FALSE	TRUE
Smechr0200652	FALSE	TRUE
Smechr0200681	FALSE	TRUE
Smechr0200711	FALSE	TRUE
Smechr0200723	TRUE	TRUE
Smechr0200730	TRUE	TRUE
Smechr0200741	TRUE	TRUE
Smechr0200750	FALSE	TRUE
Smechr0200760	TRUE	TRUE
Smechr0200762	TRUE	TRUE
Smechr0200764	FALSE	TRUE
Smechr0200776	FALSE	TRUE
Smechr0200777	FALSE	TRUE
Smechr0200778	TRUE	TRUE
Smechr0200780	TRUE	TRUE
Smechr0200783	FALSE	TRUE
Smechr0200789	TRUE	TRUE
Smechr0200796	FALSE	TRUE
Smechr0200800	FALSE	TRUE
Smechr0200806	TRUE	TRUE
Smechr0200812	TRUE	TRUE
Smechr0200816	TRUE	TRUE
Smechr0200819	TRUE	TRUE
Smechr0200820	TRUE	TRUE
Smechr0200831	FALSE	TRUE
Smechr0200835	FALSE	TRUE
Smechr0200838	TRUE	TRUE
Smechr0200843	FALSE	TRUE
Smechr0200845	FALSE	TRUE
Smechr0200850	TRUE	TRUE
Smechr0200851	TRUE	TRUE
Smechr0200865	TRUE	TRUE
Smechr0200872	TRUE	TRUE
Smechr0200882	TRUE	TRUE
Smechr0200889	FALSE	TRUE
Smechr0200890	FALSE	TRUE
Smechr0200894	TRUE	TRUE
Smechr0200895	TRUE	TRUE
Smechr0200899	TRUE	TRUE
Smechr0200912	TRUE	TRUE
Smechr0200913	TRUE	TRUE
Smechr0200914	TRUE	TRUE
Smechr0200915	FALSE	TRUE
Smechr0200926	TRUE	TRUE
Smechr0200928	FALSE	TRUE
Smechr0200930	TRUE	TRUE
Smechr0200931	TRUE	TRUE
Smechr0200933	TRUE	TRUE
Smechr0200949	TRUE	TRUE
Smechr0200970	FALSE	TRUE
Smechr0200972	FALSE	TRUE
Smechr0200976	TRUE	TRUE
Smechr0200979	FALSE	TRUE
Smechr0200981	FALSE	TRUE
Smechr0200984	TRUE	TRUE
Smechr0200989	FALSE	TRUE
Smechr0201003	FALSE	TRUE
Smechr0201013	TRUE	TRUE
Smechr0201019	TRUE	TRUE
Smechr0201021	TRUE	TRUE
Smechr0201024	FALSE	TRUE
Smechr0201031	FALSE	TRUE
Smechr0201036	TRUE	TRUE
Smechr0201038	FALSE	TRUE
Smechr0201039	TRUE	TRUE
Smechr0201040	TRUE	TRUE
Smechr0201047	FALSE	TRUE
Smechr0201053	FALSE	TRUE
Smechr0201056	TRUE	TRUE
Smechr0201063	FALSE	TRUE
Smechr0201071	FALSE	TRUE
Smechr0201073	TRUE	TRUE
Smechr0201080	FALSE	TRUE
Smechr0201081	FALSE	TRUE
Smechr0201085	FALSE	TRUE
Smechr0201086	TRUE	TRUE
Smechr0201103	TRUE	TRUE
Smechr0201112	TRUE	TRUE
Smechr0201113	FALSE	TRUE
Smechr0201114	TRUE	TRUE
Smechr0201117	TRUE	TRUE
Smechr0201120	FALSE	TRUE
Smechr0201131	TRUE	TRUE
Smechr0201135	FALSE	TRUE
Smechr0201136	FALSE	TRUE
Smechr0201139	TRUE	TRUE
Smechr0201140	TRUE	TRUE
Smechr0201146	FALSE	TRUE
Smechr0201147	FALSE	TRUE
Smechr0201149	FALSE	TRUE
Smechr0201150	TRUE	TRUE
Smechr0201151	TRUE	TRUE
Smechr0201154	FALSE	TRUE
Smechr0201157	FALSE	TRUE
Smechr0201158	TRUE	TRUE
Smechr0201160	FALSE	TRUE
Smechr0201164	TRUE	TRUE
Smechr0201168	FALSE	TRUE
Smechr0201172	TRUE	TRUE
Smechr0201174	TRUE	TRUE
Smechr0201176	FALSE	TRUE
Smechr0201177	TRUE	TRUE
Smechr0201181	TRUE	TRUE
Smechr0201199	TRUE	TRUE
Smechr0201204	TRUE	TRUE
Smechr0201206	TRUE	TRUE
Smechr0201218	TRUE	TRUE
Smechr0201225	TRUE	TRUE
Smechr0201228	TRUE	TRUE
Smechr0201234	TRUE	TRUE
Smechr0201235	TRUE	TRUE
Smechr0201240	TRUE	TRUE
Smechr0201241	FALSE	TRUE
Smechr0201242	FALSE	TRUE
Smechr0201243	TRUE	TRUE
Smechr0201244	TRUE	TRUE
Smechr0201245	TRUE	TRUE
Smechr0201251	FALSE	TRUE
Smechr0201252	FALSE	TRUE
Smechr0201255	TRUE	TRUE
Smechr0201261	FALSE	TRUE
Smechr0201263	TRUE	TRUE
Smechr0201264	TRUE	TRUE
Smechr0201273	TRUE	TRUE
Smechr0201278	TRUE	TRUE
Smechr0201286	TRUE	TRUE
Smechr0201289	TRUE	TRUE
Smechr0201290	TRUE	TRUE
Smechr0201292	FALSE	TRUE
Smechr0201294	FALSE	TRUE
Smechr0201299	TRUE	TRUE
Smechr0201301	TRUE	TRUE
Smechr0201325	TRUE	TRUE
Smechr0201327	FALSE	TRUE
Smechr0201328	FALSE	TRUE
Smechr0201331	TRUE	TRUE
Smechr0201332	TRUE	TRUE
Smechr0201337	FALSE	TRUE
Smechr0201339	TRUE	TRUE
Smechr0201340	TRUE	TRUE
Smechr0201346	TRUE	TRUE
Smechr0201348	TRUE	TRUE
Smechr0201349	TRUE	TRUE
Smechr0201351	TRUE	TRUE
Smechr0201360	FALSE	TRUE
Smechr0201370	FALSE	TRUE
Smechr0201389	TRUE	TRUE
Smechr0201390	TRUE	TRUE
Smechr0201395	FALSE	TRUE
Smechr0201402	TRUE	TRUE
Smechr0201404	FALSE	TRUE
Smechr0201411	TRUE	TRUE
Smechr0201422	TRUE	TRUE
Smechr0201424	FALSE	TRUE
Smechr0201427	TRUE	TRUE
Smechr0201428	TRUE	TRUE
Smechr0201433	TRUE	TRUE
Smechr0201435	TRUE	TRUE
Smechr0201440	FALSE	TRUE
Smechr0201444	FALSE	TRUE
Smechr0201448	TRUE	TRUE
Smechr0201459	TRUE	TRUE
Smechr0201460	FALSE	TRUE
Smechr0201480	TRUE	TRUE
Smechr0201481	FALSE	TRUE
Smechr0201484	TRUE	TRUE
Smechr0201487	TRUE	TRUE
Smechr0201493	TRUE	TRUE
Smechr0201494	TRUE	TRUE
Smechr0201498	TRUE	TRUE
Smechr0201499	TRUE	TRUE
Smechr0201509	FALSE	TRUE
Smechr0201510	FALSE	TRUE
Smechr0201512	FALSE	TRUE
Smechr0201514	TRUE	TRUE
Smechr0201519	TRUE	TRUE
Smechr0201528	FALSE	TRUE
Smechr0201533	TRUE	TRUE
Smechr0201541	FALSE	TRUE
Smechr0201569	TRUE	TRUE
Smechr0201573	TRUE	TRUE
Smechr0201579	FALSE	TRUE
Smechr0201581	FALSE	TRUE
Smechr0201587	FALSE	TRUE
Smechr0201592	TRUE	TRUE
Smechr0201605	FALSE	TRUE
Smechr0201608	FALSE	TRUE
Smechr0201610	TRUE	TRUE
Smechr0201611	TRUE	TRUE
Smechr0201615	TRUE	TRUE
Smechr0201618	TRUE	TRUE
Smechr0201629	TRUE	TRUE
Smechr0201631	TRUE	TRUE
Smechr0201632	FALSE	TRUE
Smechr0201633	TRUE	TRUE
Smechr0201636	FALSE	TRUE
Smechr0201641	TRUE	TRUE
Smechr0201643	TRUE	TRUE
Smechr0201650	TRUE	TRUE
Smechr0201656	FALSE	TRUE
Smechr0201659	TRUE	TRUE
Smechr0201662	FALSE	TRUE
Smechr0201666	FALSE	TRUE
Smechr0201675	TRUE	TRUE
Smechr0201684	TRUE	TRUE
Smechr0201691	FALSE	TRUE
Smechr0201693	TRUE	TRUE
Smechr0201701	TRUE	TRUE
Smechr0201706	TRUE	TRUE
Smechr0201708	TRUE	TRUE
Smechr0201710	TRUE	TRUE
Smechr0201711	FALSE	TRUE
Smechr0201719	FALSE	TRUE
Smechr0201730	TRUE	TRUE
Smechr0201731	FALSE	TRUE
Smechr0201733	TRUE	TRUE
Smechr0201739	FALSE	TRUE
Smechr0201742	TRUE	TRUE
Smechr0201752	FALSE	TRUE
Smechr0201753	TRUE	TRUE
Smechr0201756	TRUE	TRUE
Smechr0201757	FALSE	TRUE
Smechr0201758	TRUE	TRUE
Smechr0201763	TRUE	TRUE
Smechr0201768	TRUE	TRUE
Smechr0201770	TRUE	TRUE
Smechr0201772	FALSE	TRUE
Smechr0201779	FALSE	TRUE
Smechr0201784	FALSE	TRUE
Smechr0201785	TRUE	TRUE
Smechr0201786	TRUE	TRUE
Smechr0201790	TRUE	TRUE
Smechr0201795	TRUE	TRUE
Smechr0201807	FALSE	TRUE
Smechr0201808	FALSE	TRUE
Smechr0201809	TRUE	TRUE
Smechr0201812	TRUE	TRUE
Smechr0201814	TRUE	TRUE
Smechr0201820	TRUE	TRUE
Smechr0201840	FALSE	TRUE
Smechr0201841	FALSE	TRUE
Smechr0201843	TRUE	TRUE
Smechr0201846	FALSE	TRUE
Smechr0201855	FALSE	TRUE
Smechr0201857	FALSE	TRUE
Smechr0201859	TRUE	TRUE
Smechr0201862	FALSE	TRUE
Smechr0201867	TRUE	TRUE
Smechr0201872	TRUE	TRUE
Smechr0201873	TRUE	TRUE
Smechr0201874	FALSE	TRUE
Smechr0201875	FALSE	TRUE
Smechr0201877	TRUE	TRUE
Smechr0201880	FALSE	TRUE
Smechr0201890	FALSE	TRUE
Smechr0201891	TRUE	TRUE
Smechr0201896	TRUE	TRUE
Smechr0201897	TRUE	TRUE
Smechr0201899	FALSE	TRUE
Smechr0201902	TRUE	TRUE
Smechr0201904	TRUE	TRUE
Smechr0201905	FALSE	TRUE
Smechr0201906	FALSE	TRUE
Smechr0201912	TRUE	TRUE
Smechr0201920	TRUE	TRUE
Smechr0201925	FALSE	TRUE
Smechr0201927	FALSE	TRUE
Smechr0201935	TRUE	TRUE
Smechr0201936	FALSE	TRUE
Smechr0201938	TRUE	TRUE
Smechr0201941	FALSE	TRUE
Smechr0201946	FALSE	TRUE
Smechr0201953	FALSE	TRUE
Smechr0201954	TRUE	TRUE
Smechr0201967	TRUE	TRUE
Smechr0201970	TRUE	TRUE
Smechr0201971	TRUE	TRUE
Smechr0201974	FALSE	TRUE
Smechr0201978	FALSE	TRUE
Smechr0201980	FALSE	TRUE
Smechr0201981	TRUE	TRUE
Smechr0201985	TRUE	TRUE
Smechr0201988	FALSE	TRUE
Smechr0201989	FALSE	TRUE
Smechr0201990	TRUE	TRUE
Smechr0201996	TRUE	TRUE
Smechr0201998	TRUE	TRUE
Smechr0202001	FALSE	TRUE
Smechr0202008	TRUE	TRUE
Smechr0202009	TRUE	TRUE
Smechr0202014	FALSE	TRUE
Smechr0202015	FALSE	TRUE
Smechr0202016	FALSE	TRUE
Smechr0202022	FALSE	TRUE
Smechr0202026	FALSE	TRUE
Smechr0202034	TRUE	TRUE
Smechr0202037	TRUE	TRUE
Smechr0202038	TRUE	TRUE
Smechr0202040	TRUE	TRUE
Smechr0202045	FALSE	TRUE
Smechr0202046	FALSE	TRUE
Smechr0202057	TRUE	TRUE
Smechr0202058	TRUE	TRUE
Smechr0202063	FALSE	TRUE
Smechr0202066	TRUE	TRUE
Smechr0202067	FALSE	TRUE
Smechr0202068	FALSE	TRUE
Smechr0202070	FALSE	TRUE
Smechr0202072	TRUE	TRUE
Smechr0202074	FALSE	TRUE
Smechr0202075	FALSE	TRUE
Smechr0202081	TRUE	TRUE
Smechr0202086	TRUE	TRUE
Smechr0202090	FALSE	TRUE
Smechr0202092	TRUE	TRUE
Smechr0202106	FALSE	TRUE
Smechr0202110	TRUE	TRUE
Smechr0202120	TRUE	TRUE
Smechr0202122	FALSE	TRUE
Smechr0202136	TRUE	TRUE
Smechr0202145	TRUE	TRUE
Smechr0202146	FALSE	TRUE
Smechr0202149	TRUE	TRUE
Smechr0202150	FALSE	TRUE
Smechr0202154	FALSE	TRUE
Smechr0202155	TRUE	TRUE
Smechr0202165	FALSE	TRUE
Smechr0202166	TRUE	TRUE
Smechr0202167	TRUE	TRUE
Smechr0202169	FALSE	TRUE
Smechr0202174	FALSE	TRUE
Smechr0202176	FALSE	TRUE
Smechr0202188	TRUE	TRUE
Smechr0202190	FALSE	TRUE
Smechr0202192	TRUE	TRUE
Smechr0202202	TRUE	TRUE
Smechr0202214	FALSE	TRUE
Smechr0202215	FALSE	TRUE
Smechr0202218	TRUE	TRUE
Smechr0202219	TRUE	TRUE
Smechr0202220	TRUE	TRUE
Smechr0202221	TRUE	TRUE
Smechr0202223	FALSE	TRUE
Smechr0202226	TRUE	TRUE
Smechr0202236	FALSE	TRUE
Smechr0202238	FALSE	TRUE
Smechr0202240	TRUE	TRUE
Smechr0202242	TRUE	TRUE
Smechr0202243	TRUE	TRUE
Smechr0202256	TRUE	TRUE
Smechr0202259	TRUE	TRUE
Smechr0202262	TRUE	TRUE
Smechr0202266	TRUE	TRUE
Smechr0202271	FALSE	TRUE
Smechr0202276	TRUE	TRUE
Smechr0202281	FALSE	TRUE
Smechr0202282	FALSE	TRUE
Smechr0202285	FALSE	TRUE
Smechr0202289	TRUE	TRUE
Smechr0202291	FALSE	TRUE
Smechr0202292	TRUE	TRUE
Smechr0202295	FALSE	TRUE
Smechr0202304	TRUE	TRUE
Smechr0202311	FALSE	TRUE
Smechr0202317	TRUE	TRUE
Smechr0202318	FALSE	TRUE
Smechr0202325	TRUE	TRUE
Smechr0202330	TRUE	TRUE
Smechr0202332	TRUE	TRUE
Smechr0202335	FALSE	TRUE
Smechr0202337	TRUE	TRUE
Smechr0202338	TRUE	TRUE
Smechr0202341	TRUE	TRUE
Smechr0202347	TRUE	TRUE
Smechr0202348	FALSE	TRUE
Smechr0202350	TRUE	TRUE
Smechr0202351	FALSE	TRUE
Smechr0202352	TRUE	TRUE
Smechr0202356	TRUE	TRUE
Smechr0202359	FALSE	TRUE
Smechr0202360	TRUE	TRUE
Smechr0202367	TRUE	TRUE
Smechr0202374	FALSE	TRUE
Smechr0202375	FALSE	TRUE
Smechr0202376	TRUE	TRUE
Smechr0202381	FALSE	TRUE
Smechr0202387	FALSE	TRUE
Smechr0202405	FALSE	TRUE
Smechr0202406	TRUE	TRUE
Smechr0202418	FALSE	TRUE
Smechr0202419	TRUE	TRUE
Smechr0202422	FALSE	TRUE
Smechr0202427	FALSE	TRUE
Smechr0202447	TRUE	TRUE
Smechr0202448	FALSE	TRUE
Smechr0202449	TRUE	TRUE
Smechr0202450	FALSE	TRUE
Smechr0202453	FALSE	TRUE
Smechr0202454	TRUE	TRUE
Smechr0202485	FALSE	TRUE
Smechr0202499	TRUE	TRUE
Smechr0202501	FALSE	TRUE
Smechr0202503	FALSE	TRUE
Smechr0202504	TRUE	TRUE
Smechr0202509	FALSE	TRUE
Smechr0202514	FALSE	TRUE
Smechr0202515	TRUE	TRUE
Smechr0202522	TRUE	TRUE
Smechr0202524	TRUE	TRUE
Smechr0202527	TRUE	TRUE
Smechr0202533	FALSE	TRUE
Smechr0202534	TRUE	TRUE
Smechr0202540	TRUE	TRUE
Smechr0202543	TRUE	TRUE
Smechr0202544	FALSE	TRUE
Smechr0202547	TRUE	TRUE
Smechr0202550	TRUE	TRUE
Smechr0202551	FALSE	TRUE
Smechr0202558	TRUE	TRUE
Smechr0202559	FALSE	TRUE
Smechr0202563	TRUE	TRUE
Smechr0202564	TRUE	TRUE
Smechr0202565	TRUE	TRUE
Smechr0202566	FALSE	TRUE
Smechr0202568	TRUE	TRUE
Smechr0202580	TRUE	TRUE
Smechr0202581	FALSE	TRUE
Smechr0202592	FALSE	TRUE
Smechr0202596	FALSE	TRUE
Smechr0202600	TRUE	TRUE
Smechr0202604	FALSE	TRUE
Smechr0202606	FALSE	TRUE
Smechr0202609	FALSE	TRUE
Smechr0202610	FALSE	TRUE
Smechr0202611	FALSE	TRUE
Smechr0202616	FALSE	TRUE
Smechr0202624	TRUE	TRUE
Smechr0202626	FALSE	TRUE
Smechr0202628	FALSE	TRUE
Smechr0202629	TRUE	TRUE
Smechr0202631	TRUE	TRUE
Smechr0202637	FALSE	TRUE
Smechr0202642	TRUE	TRUE
Smechr0202643	TRUE	TRUE
Smechr0202644	TRUE	TRUE
Smechr0202645	TRUE	TRUE
Smechr0202646	FALSE	TRUE
Smechr0202650	TRUE	TRUE
Smechr0202654	FALSE	TRUE
Smechr0202655	FALSE	TRUE
Smechr0202656	TRUE	TRUE
Smechr0202657	TRUE	TRUE
Smechr0202658	TRUE	TRUE
Smechr0202662	TRUE	TRUE
Smechr0202669	FALSE	TRUE
Smechr0202671	TRUE	TRUE
Smechr0202677	FALSE	TRUE
Smechr0202679	TRUE	TRUE
Smechr0202680	TRUE	TRUE
Smechr0202681	FALSE	TRUE
Smechr0202682	TRUE	TRUE
Smechr0202684	TRUE	TRUE
Smechr0202685	FALSE	TRUE
Smechr0202687	FALSE	TRUE
Smechr0202688	FALSE	TRUE
Smechr0202693	TRUE	TRUE
Smechr0202697	TRUE	TRUE
Smechr0202698	TRUE	TRUE
Smechr0202703	FALSE	TRUE
Smechr0202706	FALSE	TRUE
Smechr0202708	FALSE	TRUE
Smechr0202713	FALSE	TRUE
Smechr0202717	FALSE	TRUE
Smechr0202718	TRUE	TRUE
Smechr0202723	TRUE	TRUE
Smechr0202726	FALSE	TRUE
Smechr0202727	TRUE	TRUE
Smechr0202728	TRUE	TRUE
Smechr0202737	TRUE	TRUE
Smechr0202738	TRUE	TRUE
Smechr0202742	TRUE	TRUE
Smechr0202746	FALSE	TRUE
Smechr0202748	TRUE	TRUE
Smechr0202750	TRUE	TRUE
Smechr0202754	FALSE	TRUE
Smechr0202757	FALSE	TRUE
Smechr0202763	FALSE	TRUE
Smechr0202770	TRUE	TRUE
Smechr0202771	FALSE	TRUE
Smechr0202776	TRUE	TRUE
Smechr0202778	TRUE	TRUE
Smechr0202782	TRUE	TRUE
Smechr0202787	FALSE	TRUE
Smechr0202791	TRUE	TRUE
Smechr0202792	FALSE	TRUE
Smechr0202794	TRUE	TRUE
Smechr0202795	TRUE	TRUE
Smechr0202797	TRUE	TRUE
Smechr0202798	TRUE	TRUE
Smechr0202802	FALSE	TRUE
Smechr0202803	TRUE	TRUE
Smechr0202804	TRUE	TRUE
Smechr0202805	TRUE	TRUE
Smechr0202810	TRUE	TRUE
Smechr0202814	FALSE	TRUE
Smechr0202825	FALSE	TRUE
Smechr0202832	TRUE	TRUE
Smechr0202841	TRUE	TRUE
Smechr0202843	FALSE	TRUE
Smechr0202850	FALSE	TRUE
Smechr0202854	TRUE	TRUE
Smechr0202856	FALSE	TRUE
Smechr0202859	FALSE	TRUE
Smechr0202865	TRUE	TRUE
Smechr0202867	FALSE	TRUE
Smechr0202872	TRUE	TRUE
Smechr0202875	TRUE	TRUE
Smechr0202876	FALSE	TRUE
Smechr0202877	TRUE	TRUE
Smechr0202880	FALSE	TRUE
Smechr0202884	TRUE	TRUE
Smechr0202888	TRUE	TRUE
Smechr0202889	TRUE	TRUE
Smechr0202890	TRUE	TRUE
Smechr0202893	TRUE	TRUE
Smechr0202904	TRUE	TRUE
Smechr0202905	FALSE	TRUE
Smechr0202907	TRUE	TRUE
Smechr0202917	TRUE	TRUE
Smechr0202919	FALSE	TRUE
Smechr0202920	FALSE	TRUE
Smechr0202921	TRUE	TRUE
Smechr0202927	FALSE	TRUE
Smechr0202929	TRUE	TRUE
Smechr0202937	FALSE	TRUE
Smechr0202939	FALSE	TRUE
Smechr0202940	FALSE	TRUE
Smechr0202947	TRUE	TRUE
Smechr0202948	FALSE	TRUE
Smechr0202949	FALSE	TRUE
Smechr0202962	FALSE	TRUE
Smechr0202971	TRUE	TRUE
Smechr0202979	TRUE	TRUE
Smechr0202983	TRUE	TRUE
Smechr0202985	FALSE	TRUE
Smechr0202986	TRUE	TRUE
Smechr0202987	TRUE	TRUE
Smechr0202992	FALSE	TRUE
Smechr0202993	TRUE	TRUE
Smechr0202994	TRUE	TRUE
Smechr0202997	TRUE	TRUE
Smechr0203000	TRUE	TRUE
Smechr0203009	TRUE	TRUE
Smechr0203011	FALSE	TRUE
Smechr0203013	FALSE	TRUE
Smechr0203015	FALSE	TRUE
Smechr0203017	TRUE	TRUE
Smechr0203028	TRUE	TRUE
Smechr0203029	TRUE	TRUE
Smechr0203030	TRUE	TRUE
Smechr0203032	TRUE	TRUE
Smechr0203037	FALSE	TRUE
Smechr0203040	FALSE	TRUE
Smechr0203045	TRUE	TRUE
Smechr0203046	FALSE	TRUE
Smechr0203047	TRUE	TRUE
Smechr0203052	TRUE	TRUE
Smechr0203053	FALSE	TRUE
Smechr0203057	TRUE	TRUE
Smechr0203059	TRUE	TRUE
Smechr0203061	TRUE	TRUE
Smechr0203063	FALSE	TRUE
Smechr0203064	FALSE	TRUE
Smechr0203069	FALSE	TRUE
Smechr0203074	FALSE	TRUE
Smechr0203076	TRUE	TRUE
Smechr0203081	TRUE	TRUE
Smechr0203084	TRUE	TRUE
Smechr0203094	TRUE	TRUE
Smechr0203102	FALSE	TRUE
Smechr0203106	TRUE	TRUE
Smechr0203110	FALSE	TRUE
Smechr0203113	TRUE	TRUE
Smechr0203129	TRUE	TRUE
Smechr0203131	FALSE	TRUE
Smechr0203139	TRUE	TRUE
Smechr0203140	TRUE	TRUE
Smechr0203148	TRUE	TRUE
Smechr0203149	FALSE	TRUE
Smechr0203150	FALSE	TRUE
Smechr0203153	TRUE	TRUE
Smechr0203156	TRUE	TRUE
Smechr0203159	FALSE	TRUE
Smechr0203167	TRUE	TRUE
Smechr0203168	TRUE	TRUE
Smechr0203171	TRUE	TRUE
Smechr0203182	FALSE	TRUE
Smechr0203185	TRUE	TRUE
Smechr0203191	TRUE	TRUE
Smechr0203193	FALSE	TRUE
Smechr0203201	TRUE	TRUE
Smechr0203203	TRUE	TRUE
Smechr0203213	TRUE	TRUE
Smechr0203214	FALSE	TRUE
Smechr0300014	FALSE	TRUE
Smechr0300022	TRUE	TRUE
Smechr0300023	TRUE	TRUE
Smechr0300028	TRUE	TRUE
Smechr0300038	FALSE	TRUE
Smechr0300045	FALSE	TRUE
Smechr0300048	FALSE	TRUE
Smechr0300068	TRUE	TRUE
Smechr0300071	FALSE	TRUE
Smechr0300074	TRUE	TRUE
Smechr0300076	FALSE	TRUE
Smechr0300080	TRUE	TRUE
Smechr0300082	TRUE	TRUE
Smechr0300083	FALSE	TRUE
Smechr0300086	TRUE	TRUE
Smechr0300094	FALSE	TRUE
Smechr0300103	FALSE	TRUE
Smechr0300108	TRUE	TRUE
Smechr0300109	FALSE	TRUE
Smechr0300112	TRUE	TRUE
Smechr0300118	TRUE	TRUE
Smechr0300120	TRUE	TRUE
Smechr0300131	FALSE	TRUE
Smechr0300132	FALSE	TRUE
Smechr0300134	FALSE	TRUE
Smechr0300137	FALSE	TRUE
Smechr0300145	TRUE	TRUE
Smechr0300152	TRUE	TRUE
Smechr0300155	TRUE	TRUE
Smechr0300156	FALSE	TRUE
Smechr0300161	TRUE	TRUE
Smechr0300173	FALSE	TRUE
Smechr0300181	TRUE	TRUE
Smechr0300185	FALSE	TRUE
Smechr0300199	FALSE	TRUE
Smechr0300209	TRUE	TRUE
Smechr0300211	FALSE	TRUE
Smechr0300215	TRUE	TRUE
Smechr0300217	FALSE	TRUE
Smechr0300220	TRUE	TRUE
Smechr0300222	FALSE	TRUE
Smechr0300231	TRUE	TRUE
Smechr0300232	TRUE	TRUE
Smechr0300235	TRUE	TRUE
Smechr0300251	FALSE	TRUE
Smechr0300259	FALSE	TRUE
Smechr0300266	FALSE	TRUE
Smechr0300271	TRUE	TRUE
Smechr0300279	FALSE	TRUE
Smechr0300293	FALSE	TRUE
Smechr0300309	TRUE	TRUE
Smechr0300319	FALSE	TRUE
Smechr0300327	TRUE	TRUE
Smechr0300340	FALSE	TRUE
Smechr0300341	TRUE	TRUE
Smechr0300356	FALSE	TRUE
Smechr0300359	TRUE	TRUE
Smechr0300373	FALSE	TRUE
Smechr0300396	TRUE	TRUE
Smechr0300403	TRUE	TRUE
Smechr0300409	TRUE	TRUE
Smechr0300412	TRUE	TRUE
Smechr0300420	FALSE	TRUE
Smechr0300442	TRUE	TRUE
Smechr0300443	TRUE	TRUE
Smechr0300445	TRUE	TRUE
Smechr0300450	TRUE	TRUE
Smechr0300451	FALSE	TRUE
Smechr0300454	TRUE	TRUE
Smechr0300489	TRUE	TRUE
Smechr0300499	TRUE	TRUE
Smechr0300515	TRUE	TRUE
Smechr0300520	TRUE	TRUE
Smechr0300547	TRUE	TRUE
Smechr0300575	FALSE	TRUE
Smechr0300594	FALSE	TRUE
Smechr0300663	TRUE	TRUE
Smechr0300664	FALSE	TRUE
Smechr0300674	FALSE	TRUE
Smechr0300684	TRUE	TRUE
Smechr0300685	TRUE	TRUE
Smechr0300690	TRUE	TRUE
Smechr0300692	TRUE	TRUE
Smechr0300714	TRUE	TRUE
Smechr0300748	FALSE	TRUE
Smechr0300763	TRUE	TRUE
Smechr0300764	FALSE	TRUE
Smechr0300796	FALSE	TRUE
Smechr0300818	TRUE	TRUE
Smechr0300884	TRUE	TRUE
Smechr0300910	TRUE	TRUE
Smechr0300912	TRUE	TRUE
Smechr0300918	FALSE	TRUE
Smechr0300959	TRUE	TRUE
Smechr0300960	TRUE	TRUE
Smechr0300962	TRUE	TRUE
Smechr0300972	TRUE	TRUE
Smechr0300976	FALSE	TRUE
Smechr0300979	TRUE	TRUE
Smechr0300981	TRUE	TRUE
Smechr0300983	TRUE	TRUE
Smechr0300991	FALSE	TRUE
Smechr0300997	TRUE	TRUE
Smechr0301021	FALSE	TRUE
Smechr0301026	FALSE	TRUE
Smechr0301035	TRUE	TRUE
Smechr0301039	FALSE	TRUE
Smechr0301067	TRUE	TRUE
Smechr0301074	TRUE	TRUE
Smechr0301087	TRUE	TRUE
Smechr0301097	TRUE	TRUE
Smechr0301098	TRUE	TRUE
Smechr0301101	FALSE	TRUE
Smechr0301114	FALSE	TRUE
Smechr0301116	FALSE	TRUE
Smechr0301117	TRUE	TRUE
Smechr0301153	TRUE	TRUE
Smechr0301176	TRUE	TRUE
Smechr0301177	FALSE	TRUE
Smechr0301214	FALSE	TRUE
Smechr0301219	TRUE	TRUE
Smechr0301225	TRUE	TRUE
Smechr0301246	TRUE	TRUE
Smechr0301260	FALSE	TRUE
Smechr0301266	TRUE	TRUE
Smechr0301271	FALSE	TRUE
Smechr0301275	TRUE	TRUE
Smechr0301283	FALSE	TRUE
Smechr0301287	TRUE	TRUE
Smechr0301299	TRUE	TRUE
Smechr0301306	FALSE	TRUE
Smechr0301315	FALSE	TRUE
Smechr0301317	TRUE	TRUE
Smechr0301319	TRUE	TRUE
Smechr0301325	TRUE	TRUE
Smechr0301405	TRUE	TRUE
Smechr0301418	FALSE	TRUE
Smechr0301430	FALSE	TRUE
Smechr0301452	FALSE	TRUE
Smechr0301476	TRUE	TRUE
Smechr0301485	TRUE	TRUE
Smechr0301491	TRUE	TRUE
Smechr0301496	FALSE	TRUE
Smechr0301497	FALSE	TRUE
Smechr0301504	TRUE	TRUE
Smechr0301513	TRUE	TRUE
Smechr0301514	FALSE	TRUE
Smechr0301525	FALSE	TRUE
Smechr0301526	TRUE	TRUE
Smechr0301538	FALSE	TRUE
Smechr0301542	TRUE	TRUE
Smechr0301563	FALSE	TRUE
Smechr0301606	TRUE	TRUE
Smechr0301607	TRUE	TRUE
Smechr0301652	TRUE	TRUE
Smechr0301654	TRUE	TRUE
Smechr0301660	TRUE	TRUE
Smechr0301661	FALSE	TRUE
Smechr0301689	TRUE	TRUE
Smechr0301691	FALSE	TRUE
Smechr0301695	FALSE	TRUE
Smechr0301698	TRUE	TRUE
Smechr0301699	TRUE	TRUE
Smechr0301717	TRUE	TRUE
Smechr0301720	TRUE	TRUE
Smechr0301724	TRUE	TRUE
Smechr0301729	FALSE	TRUE
Smechr0301731	TRUE	TRUE
Smechr0301733	TRUE	TRUE
Smechr0301742	TRUE	TRUE
Smechr0301744	TRUE	TRUE
Smechr0301767	TRUE	TRUE
Smechr0301791	TRUE	TRUE
Smechr0301798	TRUE	TRUE
Smechr0301799	TRUE	TRUE
Smechr0301801	FALSE	TRUE
Smechr0301802	TRUE	TRUE
Smechr0301815	FALSE	TRUE
Smechr0301816	TRUE	TRUE
Smechr0301817	FALSE	TRUE
Smechr0301825	TRUE	TRUE
Smechr0301837	FALSE	TRUE
Smechr0301839	FALSE	TRUE
Smechr0301844	FALSE	TRUE
Smechr0301857	TRUE	TRUE
Smechr0301863	TRUE	TRUE
Smechr0301876	FALSE	TRUE
Smechr0301877	TRUE	TRUE
Smechr0301883	FALSE	TRUE
Smechr0301884	TRUE	TRUE
Smechr0301885	FALSE	TRUE
Smechr0301892	TRUE	TRUE
Smechr0301893	FALSE	TRUE
Smechr0301895	FALSE	TRUE
Smechr0301896	TRUE	TRUE
Smechr0301898	TRUE	TRUE
Smechr0301909	TRUE	TRUE
Smechr0301915	TRUE	TRUE
Smechr0301918	FALSE	TRUE
Smechr0301920	FALSE	TRUE
Smechr0301936	FALSE	TRUE
Smechr0301937	FALSE	TRUE
Smechr0301938	TRUE	TRUE
Smechr0301939	TRUE	TRUE
Smechr0301940	TRUE	TRUE
Smechr0301943	TRUE	TRUE
Smechr0301945	TRUE	TRUE
Smechr0301949	TRUE	TRUE
Smechr0301955	TRUE	TRUE
Smechr0301958	TRUE	TRUE
Smechr0301965	FALSE	TRUE
Smechr0301973	FALSE	TRUE
Smechr0301975	FALSE	TRUE
Smechr0301981	TRUE	TRUE
Smechr0301982	FALSE	TRUE
Smechr0301984	FALSE	TRUE
Smechr0301985	FALSE	TRUE
Smechr0301986	TRUE	TRUE
Smechr0301988	FALSE	TRUE
Smechr0301997	FALSE	TRUE
Smechr0302009	FALSE	TRUE
Smechr0302010	TRUE	TRUE
Smechr0302017	FALSE	TRUE
Smechr0302023	TRUE	TRUE
Smechr0302027	FALSE	TRUE
Smechr0302048	FALSE	TRUE
Smechr0302053	TRUE	TRUE
Smechr0302059	TRUE	TRUE
Smechr0302061	TRUE	TRUE
Smechr0302062	TRUE	TRUE
Smechr0302065	FALSE	TRUE
Smechr0302067	FALSE	TRUE
Smechr0302074	FALSE	TRUE
Smechr0302075	FALSE	TRUE
Smechr0302076	TRUE	TRUE
Smechr0302082	TRUE	TRUE
Smechr0302083	FALSE	TRUE
Smechr0302094	TRUE	TRUE
Smechr0302100	TRUE	TRUE
Smechr0302104	FALSE	TRUE
Smechr0302106	FALSE	TRUE
Smechr0302116	TRUE	TRUE
Smechr0302124	TRUE	TRUE
Smechr0302127	TRUE	TRUE
Smechr0302128	FALSE	TRUE
Smechr0302138	FALSE	TRUE
Smechr0302144	TRUE	TRUE
Smechr0302146	TRUE	TRUE
Smechr0302152	TRUE	TRUE
Smechr0302153	TRUE	TRUE
Smechr0302155	FALSE	TRUE
Smechr0302159	FALSE	TRUE
Smechr0302162	TRUE	TRUE
Smechr0302164	FALSE	TRUE
Smechr0302174	TRUE	TRUE
Smechr0302179	TRUE	TRUE
Smechr0302182	FALSE	TRUE
Smechr0302183	FALSE	TRUE
Smechr0302186	TRUE	TRUE
Smechr0302191	FALSE	TRUE
Smechr0302197	FALSE	TRUE
Smechr0302200	FALSE	TRUE
Smechr0302203	FALSE	TRUE
Smechr0302212	FALSE	TRUE
Smechr0302225	TRUE	TRUE
Smechr0302226	TRUE	TRUE
Smechr0302228	FALSE	TRUE
Smechr0302231	TRUE	TRUE
Smechr0302237	FALSE	TRUE
Smechr0302248	TRUE	TRUE
Smechr0302252	FALSE	TRUE
Smechr0302256	FALSE	TRUE
Smechr0302266	TRUE	TRUE
Smechr0302268	TRUE	TRUE
Smechr0302275	TRUE	TRUE
Smechr0302276	FALSE	TRUE
Smechr0302279	FALSE	TRUE
Smechr0302282	FALSE	TRUE
Smechr0302283	TRUE	TRUE
Smechr0302288	TRUE	TRUE
Smechr0302289	FALSE	TRUE
Smechr0302293	TRUE	TRUE
Smechr0302294	FALSE	TRUE
Smechr0302297	FALSE	TRUE
Smechr0302300	FALSE	TRUE
Smechr0302301	TRUE	TRUE
Smechr0302303	TRUE	TRUE
Smechr0302308	FALSE	TRUE
Smechr0302318	FALSE	TRUE
Smechr0302319	FALSE	TRUE
Smechr0302320	TRUE	TRUE
Smechr0302322	TRUE	TRUE
Smechr0302328	FALSE	TRUE
Smechr0302333	TRUE	TRUE
Smechr0302347	TRUE	TRUE
Smechr0302348	FALSE	TRUE
Smechr0302350	TRUE	TRUE
Smechr0302351	TRUE	TRUE
Smechr0302360	TRUE	TRUE
Smechr0302363	FALSE	TRUE
Smechr0302368	FALSE	TRUE
Smechr0302379	FALSE	TRUE
Smechr0302380	FALSE	TRUE
Smechr0302384	TRUE	TRUE
Smechr0302385	FALSE	TRUE
Smechr0302394	TRUE	TRUE
Smechr0302402	TRUE	TRUE
Smechr0302406	TRUE	TRUE
Smechr0302412	FALSE	TRUE
Smechr0302421	TRUE	TRUE
Smechr0302422	TRUE	TRUE
Smechr0302423	FALSE	TRUE
Smechr0302424	TRUE	TRUE
Smechr0302437	TRUE	TRUE
Smechr0302438	FALSE	TRUE
Smechr0302439	FALSE	TRUE
Smechr0302441	FALSE	TRUE
Smechr0302447	TRUE	TRUE
Smechr0302451	TRUE	TRUE
Smechr0302453	FALSE	TRUE
Smechr0302456	FALSE	TRUE
Smechr0302461	FALSE	TRUE
Smechr0302462	FALSE	TRUE
Smechr0302468	FALSE	TRUE
Smechr0302476	FALSE	TRUE
Smechr0302481	FALSE	TRUE
Smechr0302485	TRUE	TRUE
Smechr0302486	TRUE	TRUE
Smechr0302487	TRUE	TRUE
Smechr0302488	FALSE	TRUE
Smechr0302499	TRUE	TRUE
Smechr0302503	TRUE	TRUE
Smechr0302507	TRUE	TRUE
Smechr0302508	FALSE	TRUE
Smechr0302510	FALSE	TRUE
Smechr0302512	FALSE	TRUE
Smechr0302517	TRUE	TRUE
Smechr0302539	FALSE	TRUE
Smechr0302542	TRUE	TRUE
Smechr0302551	TRUE	TRUE
Smechr0302552	FALSE	TRUE
Smechr0302566	FALSE	TRUE
Smechr0302578	FALSE	TRUE
Smechr0302583	FALSE	TRUE
Smechr0302589	TRUE	TRUE
Smechr0302590	FALSE	TRUE
Smechr0302594	TRUE	TRUE
Smechr0302604	TRUE	TRUE
Smechr0302605	TRUE	TRUE
Smechr0302606	TRUE	TRUE
Smechr0302610	FALSE	TRUE
Smechr0302623	TRUE	TRUE
Smechr0302627	TRUE	TRUE
Smechr0302628	FALSE	TRUE
Smechr0302633	FALSE	TRUE
Smechr0302635	TRUE	TRUE
Smechr0302638	TRUE	TRUE
Smechr0302650	TRUE	TRUE
Smechr0302655	FALSE	TRUE
Smechr0302663	TRUE	TRUE
Smechr0302672	FALSE	TRUE
Smechr0302675	FALSE	TRUE
Smechr0302682	FALSE	TRUE
Smechr0302689	TRUE	TRUE
Smechr0302690	TRUE	TRUE
Smechr0302693	FALSE	TRUE
Smechr0302698	FALSE	TRUE
Smechr0302701	TRUE	TRUE
Smechr0302703	TRUE	TRUE
Smechr0302704	TRUE	TRUE
Smechr0302714	FALSE	TRUE
Smechr0302719	FALSE	TRUE
Smechr0302720	FALSE	TRUE
Smechr0302722	TRUE	TRUE
Smechr0302723	TRUE	TRUE
Smechr0302740	TRUE	TRUE
Smechr0302741	TRUE	TRUE
Smechr0302749	TRUE	TRUE
Smechr0302750	FALSE	TRUE
Smechr0302755	TRUE	TRUE
Smechr0302757	TRUE	TRUE
Smechr0302763	FALSE	TRUE
Smechr0302772	TRUE	TRUE
Smechr0302774	FALSE	TRUE
Smechr0302776	FALSE	TRUE
Smechr0302778	FALSE	TRUE
Smechr0302785	TRUE	TRUE
Smechr0302786	TRUE	TRUE
Smechr0302792	FALSE	TRUE
Smechr0302794	TRUE	TRUE
Smechr0302796	FALSE	TRUE
Smechr0302799	FALSE	TRUE
Smechr0302800	FALSE	TRUE
Smechr0302801	FALSE	TRUE
Smechr0302803	TRUE	TRUE
Smechr0302805	FALSE	TRUE
Smechr0302806	TRUE	TRUE
Smechr0302808	TRUE	TRUE
Smechr0302809	FALSE	TRUE
Smechr0302823	TRUE	TRUE
Smechr0302831	TRUE	TRUE
Smechr0302839	TRUE	TRUE
Smechr0302844	FALSE	TRUE
Smechr0302847	TRUE	TRUE
Smechr0302848	TRUE	TRUE
Smechr0302849	FALSE	TRUE
Smechr0302855	TRUE	TRUE
Smechr0302858	TRUE	TRUE
Smechr0302862	TRUE	TRUE
Smechr0302864	TRUE	TRUE
Smechr0302866	FALSE	TRUE
Smechr0302868	FALSE	TRUE
Smechr0302871	FALSE	TRUE
Smechr0302872	FALSE	TRUE
Smechr0302882	FALSE	TRUE
Smechr0302888	TRUE	TRUE
Smechr0302894	FALSE	TRUE
Smechr0302898	TRUE	TRUE
Smechr0302907	TRUE	TRUE
Smechr0302914	TRUE	TRUE
Smechr0302915	TRUE	TRUE
Smechr0302918	FALSE	TRUE
Smechr0302919	FALSE	TRUE
Smechr0302934	FALSE	TRUE
Smechr0302946	TRUE	TRUE
Smechr0302949	FALSE	TRUE
Smechr0302950	FALSE	TRUE
Smechr0302951	FALSE	TRUE
Smechr0302956	TRUE	TRUE
Smechr0302961	TRUE	TRUE
Smechr0302962	TRUE	TRUE
Smechr0302966	TRUE	TRUE
Smechr0302976	FALSE	TRUE
Smechr0302979	FALSE	TRUE
Smechr0302981	TRUE	TRUE
Smechr0302982	TRUE	TRUE
Smechr0302987	FALSE	TRUE
Smechr0302993	TRUE	TRUE
Smechr0303002	TRUE	TRUE
Smechr0303006	FALSE	TRUE
Smechr0303019	FALSE	TRUE
Smechr0303023	TRUE	TRUE
Smechr0303026	TRUE	TRUE
Smechr0303027	FALSE	TRUE
Smechr0303028	TRUE	TRUE
Smechr0303031	FALSE	TRUE
Smechr0303038	FALSE	TRUE
Smechr0303043	FALSE	TRUE
Smechr0303052	FALSE	TRUE
Smechr0303053	FALSE	TRUE
Smechr0303055	TRUE	TRUE
Smechr0303056	TRUE	TRUE
Smechr0303058	TRUE	TRUE
Smechr0303059	TRUE	TRUE
Smechr0303061	FALSE	TRUE
Smechr0303065	FALSE	TRUE
Smechr0303067	TRUE	TRUE
Smechr0303075	FALSE	TRUE
Smechr0303080	FALSE	TRUE
Smechr0303082	FALSE	TRUE
Smechr0303083	TRUE	TRUE
Smechr0303084	TRUE	TRUE
Smechr0303087	FALSE	TRUE
Smechr0303099	TRUE	TRUE
Smechr0303100	FALSE	TRUE
Smechr0303107	FALSE	TRUE
Smechr0303116	TRUE	TRUE
Smechr0303122	FALSE	TRUE
Smechr0303135	FALSE	TRUE
Smechr0303137	TRUE	TRUE
Smechr0303138	FALSE	TRUE
Smechr0303139	FALSE	TRUE
Smechr0303144	TRUE	TRUE
Smechr0303147	FALSE	TRUE
Smechr0303153	TRUE	TRUE
Smechr0303158	FALSE	TRUE
Smechr0303163	FALSE	TRUE
Smechr0303173	TRUE	TRUE
Smechr0303177	FALSE	TRUE
Smechr0303178	FALSE	TRUE
Smechr0303181	TRUE	TRUE
Smechr0303187	TRUE	TRUE
Smechr0303194	FALSE	TRUE
Smechr0303195	FALSE	TRUE
Smechr0303197	TRUE	TRUE
Smechr0303203	TRUE	TRUE
Smechr0303206	FALSE	TRUE
Smechr0303207	FALSE	TRUE
Smechr0303210	TRUE	TRUE
Smechr0303211	FALSE	TRUE
Smechr0303212	FALSE	TRUE
Smechr0303213	TRUE	TRUE
Smechr0303214	TRUE	TRUE
Smechr0303215	TRUE	TRUE
Smechr0303222	TRUE	TRUE
Smechr0303227	FALSE	TRUE
Smechr0303228	TRUE	TRUE
Smechr0303236	TRUE	TRUE
Smechr0303240	FALSE	TRUE
Smechr0303243	FALSE	TRUE
Smechr0303244	TRUE	TRUE
Smechr0303246	FALSE	TRUE
Smechr0303249	FALSE	TRUE
Smechr0303261	FALSE	TRUE
Smechr0303262	FALSE	TRUE
Smechr0303268	FALSE	TRUE
Smechr0303269	TRUE	TRUE
Smechr0303272	TRUE	TRUE
Smechr0303273	FALSE	TRUE
Smechr0303279	TRUE	TRUE
Smechr0303280	TRUE	TRUE
Smechr0303285	TRUE	TRUE
Smechr0303300	TRUE	TRUE
Smechr0303303	TRUE	TRUE
Smechr0303304	TRUE	TRUE
Smechr0303307	TRUE	TRUE
Smechr0303308	TRUE	TRUE
Smechr0303313	FALSE	TRUE
Smechr0303318	FALSE	TRUE
Smechr0303324	TRUE	TRUE
Smechr0303330	FALSE	TRUE
Smechr0303333	TRUE	TRUE
Smechr0303339	FALSE	TRUE
Smechr0303343	FALSE	TRUE
Smechr0303344	TRUE	TRUE
Smechr0303345	TRUE	TRUE
Smechr0303346	TRUE	TRUE
Smechr0303347	TRUE	TRUE
Smechr0303364	FALSE	TRUE
Smechr0303374	TRUE	TRUE
Smechr0303377	FALSE	TRUE
Smechr0303380	FALSE	TRUE
Smechr0303385	TRUE	TRUE
Smechr0303386	TRUE	TRUE
Smechr0303393	FALSE	TRUE
Smechr0303395	FALSE	TRUE
Smechr0303397	TRUE	TRUE
Smechr0303404	FALSE	TRUE
Smechr0303410	TRUE	TRUE
Smechr0303412	TRUE	TRUE
Smechr0303415	FALSE	TRUE
Smechr0303419	TRUE	TRUE
Smechr0303421	FALSE	TRUE
Smechr0303423	TRUE	TRUE
Smechr0303424	TRUE	TRUE
Smechr0303431	TRUE	TRUE
Smechr0303437	FALSE	TRUE
Smechr0303456	TRUE	TRUE
Smechr0303465	FALSE	TRUE
Smechr0303467	TRUE	TRUE
Smechr0303468	FALSE	TRUE
Smechr0303470	TRUE	TRUE
Smechr0303478	TRUE	TRUE
Smechr0303486	FALSE	TRUE
Smechr0303502	FALSE	TRUE
Smechr0303505	TRUE	TRUE
Smechr0303513	TRUE	TRUE
Smechr0303524	TRUE	TRUE
Smechr0303528	TRUE	TRUE
Smechr0303536	FALSE	TRUE
Smechr0303537	FALSE	TRUE
Smechr0303540	TRUE	TRUE
Smechr0303543	FALSE	TRUE
Smechr0303546	TRUE	TRUE
Smechr0303547	TRUE	TRUE
Smechr0303558	FALSE	TRUE
Smechr0303562	FALSE	TRUE
Smechr0303563	TRUE	TRUE
Smechr0303567	FALSE	TRUE
Smechr0303572	TRUE	TRUE
Smechr0303573	FALSE	TRUE
Smechr0303575	FALSE	TRUE
Smechr0303590	TRUE	TRUE
Smechr0303591	TRUE	TRUE
Smechr0303595	FALSE	TRUE
Smechr0303597	FALSE	TRUE
Smechr0303606	FALSE	TRUE
Smechr0303609	TRUE	TRUE
Smechr0303611	FALSE	TRUE
Smechr0303620	TRUE	TRUE
Smechr0303624	TRUE	TRUE
Smechr0303632	FALSE	TRUE
Smechr0303633	FALSE	TRUE
Smechr0303636	FALSE	TRUE
Smechr0303651	TRUE	TRUE
Smechr0303656	TRUE	TRUE
Smechr0303657	TRUE	TRUE
Smechr0303661	FALSE	TRUE
Smechr0303665	TRUE	TRUE
Smechr0303677	FALSE	TRUE
Smechr0303679	FALSE	TRUE
Smechr0303680	FALSE	TRUE
Smechr0303683	FALSE	TRUE
Smechr0303690	FALSE	TRUE
Smechr0303694	FALSE	TRUE
Smechr0303698	TRUE	TRUE
Smechr0303711	FALSE	TRUE
Smechr0303720	TRUE	TRUE
Smechr0400015	TRUE	TRUE
Smechr0400022	FALSE	TRUE
Smechr0400030	TRUE	TRUE
Smechr0400038	TRUE	TRUE
Smechr0400040	FALSE	TRUE
Smechr0400047	TRUE	TRUE
Smechr0400054	TRUE	TRUE
Smechr0400056	TRUE	TRUE
Smechr0400061	TRUE	TRUE
Smechr0400075	TRUE	TRUE
Smechr0400081	TRUE	TRUE
Smechr0400091	TRUE	TRUE
Smechr0400098	FALSE	TRUE
Smechr0400106	TRUE	TRUE
Smechr0400112	FALSE	TRUE
Smechr0400115	FALSE	TRUE
Smechr0400117	TRUE	TRUE
Smechr0400126	TRUE	TRUE
Smechr0400132	FALSE	TRUE
Smechr0400139	FALSE	TRUE
Smechr0400146	FALSE	TRUE
Smechr0400148	FALSE	TRUE
Smechr0400154	TRUE	TRUE
Smechr0400158	FALSE	TRUE
Smechr0400183	TRUE	TRUE
Smechr0400187	TRUE	TRUE
Smechr0400200	TRUE	TRUE
Smechr0400203	FALSE	TRUE
Smechr0400214	FALSE	TRUE
Smechr0400218	FALSE	TRUE
Smechr0400225	FALSE	TRUE
Smechr0400227	FALSE	TRUE
Smechr0400228	FALSE	TRUE
Smechr0400232	FALSE	TRUE
Smechr0400236	TRUE	TRUE
Smechr0400237	FALSE	TRUE
Smechr0400251	TRUE	TRUE
Smechr0400254	TRUE	TRUE
Smechr0400255	FALSE	TRUE
Smechr0400256	TRUE	TRUE
Smechr0400271	TRUE	TRUE
Smechr0400272	FALSE	TRUE
Smechr0400274	TRUE	TRUE
Smechr0400281	TRUE	TRUE
Smechr0400287	FALSE	TRUE
Smechr0400298	TRUE	TRUE
Smechr0400312	FALSE	TRUE
Smechr0400320	FALSE	TRUE
Smechr0400352	TRUE	TRUE
Smechr0400353	FALSE	TRUE
Smechr0400359	TRUE	TRUE
Smechr0400364	FALSE	TRUE
Smechr0400370	TRUE	TRUE
[truncated: 5,052 more rows]
