# Supplementary material for: Transcriptomic and metabolomic analyses for the mechanism underlying anthocyanin synthesis during the growth and development of purple eggplant (Solanum melongena L)
Source: Front Plant Sci. 2025 May 15;16:1577367. doi: 10.3389/fpls.2025.1577367 (PMC12119684; doi:10.3389/fpls.2025.1577367)
Supplement: Supplementary file 4 [file Table4.xlsx]

## Sheet: Sheet1
Supplementary table 4. The open reading frames (ORFs) and encoding proteins of Smchr0302703(SmMYB32) and Smchr0302703(SmMYB67）
Gene name	Open reading frames (ORFs)	Encoding proteins
Smchr0302703(SmMYB32)	ATGGGGCGCCATTCTTGTAGTGTGAAGCAGAAGCTAAGGAAAGGATTGTGGTCACCTGAAGAAGATGAGAAATTATCCAATTATATTACTAATTTTGGTATTGGCTCTTGGAGTTCAGTCCCTAAATTAGCAGGGCTGCAAAGATGCGGAAAGAGTTGCAGATTGAGATGGATAAATTACTTAAGGCCTGATCTTAAAAGAGGAATGTTTTCACAGGACGAAGAGGATAAGATAATCAGTCTCCATC.AAGTTCTTGGAAACAGATGGGCACAAATTG.CTGCACAATTACCAGGAAGGACGGATAACGAGATAAAGAATTTCTGGAATTCCAGTTTGAAGAAGAAATTAATGAAGCAGGGGATTGATCCAATTACCCACAAGCAACTAAAGGAGAATC…	MGRHSCSVKQKLRKGLWSPEEDEKLSNYITNFGIGSWSSVPKLAGLQRCGKSCRLRWINY LRPDLKRGMFSQDEEDKIISLHQVLGNRWAQIAAQLPGRTDNEIKNFWNSSLKKKLMKQG IDPITHKQLKENQVTRDEENSANKTSMLQIPPHEQFTESKHVFDLLFVHELQSNENPSEY NSEVLTQYHDHHSEFENNPNYVFCSASSVTKLEHGHMTEIDFGSSSTSRMSSSNSSNMCS NQNTAGIRMSGNSEALSWDVENKMESLFQYPYIGVKTEELKSSPSQERDQFYGNSTAGDF MSNYPLSSLTEELSGANLDVFQQI
Smchr0302703(SmMYB67）	ATGGTTCAAGAAGAAATAATGAGAAGAGGTCCATGGACAGAAGAAGAAGATATGCAGCTTTTATTTTATGTTAAATTATTTGGAGATCGACGATGGGATTTTCTGGCCAAAGTTTCAGGTTTGAAAAGAACAGGAAAGAGTTGCAGGTTACGTTGGGTTAATTATTTAAATCCTGATCTTAAACATGGCAAGATGACTCCTCAAGAAGAACGTTTAGTTCTTGAACTTCACGCAAAATGGGGGAATAGATGGTCAAGAATTGCTCGAAAAATACCAGGGCGAACTGATAATGAAATTAAGAATTACTGGAGAACACATATGAGGAAGAAAGCTCAAGAACAGAGGAAAAAGGCTTCTATTTCTCCATCTTCATCTTTGTCCAACTCTTCATCTTCTTCT…	MVQEEIMRRGPWTEEEDMQLLFYVKLFGDRRWDFLAKVSGLKRTGKSCRLRWVNYLNPDLKHGKMTPQEERLVLELHAKWGNRWSRIARKIPGRTDNEIKNYWRTHMRKKAQEQRKKASISPSSSLSNSSSSSSSTITREEHERNFYDTGGLELLQVEGEKKLSDQESMKVYSMDEIWKDIELLEENEEKMNKPIMGSISSLWDYSIDSLCKDFDWSSFC
