# Supplementary material for: Transcriptomic and metabolomic analyses for the mechanism underlying anthocyanin synthesis during the growth and development of purple eggplant (Solanum melongena L)
Source: Front Plant Sci. 2025 May 15;16:1577367. doi: 10.3389/fpls.2025.1577367 (PMC12119684; doi:10.3389/fpls.2025.1577367)
Supplement: Supplementary file 5 [file Table5.xlsx]

## Sheet: DEMs （S2 vs. S3)
Compounds	VIP （Variable Importance in Projection）	P-value	Fold_Change	Log2FC	Type
Isorhamnetin-3-O-(6''-acetylglucoside)	1.26495	0.00354876	2.84769	1.50979	up
Naringenin-4'-O-glucoside*	1.05377	0.0392622	2.33323	1.22233	up
3'-methoxyquercetin-3-O-L-rhamnosyl(1→2)-glucopyranoside	1.0173	0.0147765	3.152	1.65627	up
Taxifolin(Dihydroquercetin)	1.26973	0.139375	0.000751736	-10.3775	down
Phloretin-4'-O-glucoside (Trilobatin)	1.19295	0.00310314	2.39518	1.26014	up
Aromadendrin-7-O-glucoside	1.23998	2.98589e-05	6.78839	2.76307	up
Naringenin-7-O-glucoside (Prunin)	1.05424	0.0162259	3.79677	1.92477	up
Kaempferol-3-O-rutinoside(Nicotiflorin)	1.12343	0.0046038	5.66962	2.50325	up
6-Hydroxykaempferol-7,6-O-Diglucoside	1.24321	0.000439013	4.38045	2.13108	up
Phloretin-2'-O-glucoside (Phlorizin)	1.23618	0.000551573	3.75643	1.90936	up
Cyanidin-3-O-rutinoside	1.19739	0.0244156	2.76695	1.4683	up
Naringenin-7-O-(6''-malonyl)glucoside	1.25243	0.0019296	5.36805	2.4244	up
Butin-7-O-glucoside*	1.03711	0.0430698	2.39211	1.25828	up
Delphinidin-3-O-rutinoside-7-O-glucoside	1.21731	0.000678712	3.84713	1.94378	up
Cyanidin-3-O-rutinoside-5,3'-di-O-glucoside	1.24743	0.0167365	3.29723	1.72125	up
Kaempferol-3-O-(2''-O-acetyl)glucoside	1.05761	0.0652933	3.33501	1.73769	up
Kaempferol-3-O-(6''-malonyl)galactoside*	1.23505	0.00568398	2.2244	1.15341	up
Kaempferol-3-O-(6''-malonyl)glucoside*	1.19279	0.00317675	2.05138	1.0366	up
Dihydromyricetin-3-O-glucoside	1.12002	0.0963381	2.25267	1.17164	up
Kaempferol-3-O-glucorhamnoside*	1.06509	0.0033548	5.18265	2.37369	up
Luteolin-7-O-rutinoside-5-O-rhamnoside	1.17066	0.0020447	11.2427	3.49092	up
Quercetin-3-O-(2''-O-rhamnosyl)galactoside	1.24575	0.000113867	6.11941	2.61339	up
Quercetin-3-O-(6''-O-arabinosyl)glucoside	1.23829	0.0106054	8.76761	3.13218	up
3'-O-Methyltricetin-7-O-(6''-malonyl)glucoside	1.25609	0.00122384	2.68483	1.42483	up
Cyanidin-3-O-(2''-O-glucosyl)rutinoside	1.23296	0.00299561	4.59049	2.19865	up
Dihydrocharcone-4'-O-glucoside	1.20988	0.00160462	3.64277	1.86504	up
Quercetin-3-O-robinobioside	1.15335	0.00463113	4.71041	2.23585	up
Velutin (5,4'-dihydroxy-7,3'-dimethoxyflavone)	1.02891	0.124677	0.417444	-1.26034	down
Kaempferol-3-O-(6''-O-acetyl)glucoside	1.2017	0.00316849	2.97514	1.57296	up
Hesperetin-8-C-glucoside-3'-O-glucoside	1.20605	0.00156184	3.48341	1.8005	up
Luteolin-7-O-(2''''-O-rhamnosyl)sophorotrioside	1.1992	0.261121	441.764	8.78713	up
Chrysoeriol-5-O-glucoside	1.11902	0.00592456	5.07519	2.34346	up
eugeniin	1.02693	0.0177784	4.40945	2.1406	up
Eriodictyol-8-C-glucoside	1.24545	0.000363897	8.39408	3.06937	up
Kaempferol-3-O-glucoside-7-O-rhamnoside*	1.17678	0.0051927	5.56556	2.47653	up
Orientin-2''-O-galactoside	1.2444	0.00397155	4.52145	2.17679	up
Taxifolin-3'-O-glucoside	1.07955	0.00514651	3.9522	1.98265	up
Kaempferol-3-O-neohesperidoside*	1.11081	0.0103756	4.6472	2.21636	up
Kaempferol-3-O-arabinoside	1.09549	0.00231704	6.2584	2.64579	up
6-C-Glucosyl-2-Hydroxynaringenin	1.24983	0.00041469	5.80187	2.53652	up
Gallocatechin-(4α→8)-gallocatechin	1.25253	0.00649164	4.14962	2.05298	up
Isohemiphloin	1.09061	0.00632668	3.38372	1.75861	up
Isorhamnetin-3,7-O-diglucoside	1.25243	0.00652513	3.3528	1.74537	up
Rhamnetin-3-O-Rutinoside*	1.17931	0.00313374	3.10404	1.63415	up
Quercetin-3-O-neohesperidoside*	1.05457	0.00574204	3.61019	1.85207	up
Quercetin-3-O-glucoside-7-O-rhamnoside*	1.05457	0.00574204	3.61019	1.85207	up
Choerospondin	1.12704	0.0313041	2.65252	1.40736	up
Scutellarein (5,6,7,4'-Tetrahydroxyflavone)	1.08871	0.106677	2.39797	1.26181	up
Quercetin-3-O-(6''-O-acetyl)galactoside	1.21247	0.00241324	3.44353	1.78389	up
Luteolin-7-O-neohesperidoside (Lonicerin)*	1.13548	0.00633707	4.78298	2.25791	up
Hesperetin-6-C-glucoside-7-O-glucoside	1.11197	0.0309832	2.45816	1.29758	up
Quercetin-3-O-(4''-O-glucosyl)rhamnoside*	1.11362	0.00288713	4.41422	2.14216	up
Quercetin-3-O-rutinoside (Rutin)*	1.11362	0.00288713	4.41422	2.14216	up
Eriodictyol-8-C-glucoside-4'-O-glucoside	1.24233	0.0123974	4.71722	2.23794	up
Quercetin-3-O-sophoroside-7-O-rhamnoside	1.17366	0.000712673	4.44658	2.1527	up
Quercetin-3-O-(2''-O-acetyl)glucuronide	1.26219	0.00432223	2.77953	1.47484	up
Isorhamnetin-3-O-sophoroside	1.24457	0.00291269	2.83803	1.50489	up
Quercetin-3-O-glucosyl(1→4)rhamnoside-7-O-rutinoside	1.23793	0.178623	228.853	7.83828	up
Hispidulin-7-O-glucoside(Homoplantaginin)	1.21249	0.033544	4.31339	2.10882	up
Naringenin chalcone; 2',4,4',6'-Tetrahydroxychalcone	1.03992	0.0251328	2.43787	1.28562	up
Butin; 7,3',4'-Trihydroxyflavanone	1.03992	0.0251328	2.43787	1.28562	up
Eriodictyol-7-O-(6''-malonyl)glucoside	1.18809	0.0964696	3.94565	1.98026	up
6-C-MethylKaempferol-3-glucoside	1.2003	0.000999629	3.79008	1.92223	up
4',5,7-Trihydroxy-3',6-dimethoxyflavone (Jaceosidin)	1.24048	0.00436465	2.86382	1.51794	up
Quercetin-3-O-(6''-O-p-coumaroyl)sophoroside-7-O-rhamnoside	1.20739	0.206612	163.635	7.35434	up
Quercetin-7-O-rutinoside*	1.11178	0.00366323	3.95529	1.98378	up
Eriodictyol-7-O-Rutinoside (Eriocitrin)	1.18188	0.000405859	5.80613	2.53758	up
kaempferol-3-caffeoyldiglucoside	1.21205	0.0233617	2.13337	1.09313	up
Kaempferol-3-O-(6''-Malonyl)glucoside-7-O-Glucoside	1.25797	0.0103343	3.04379	1.60587	up
Isorhamnetin-3-O-(6''-malonyl)glucoside	1.26462	0.00100772	2.88442	1.52828	up
Luteolin-6-C-glucoside-7-O-rhamnoside	1.24888	0.0317664	6.46086	2.69173	up
Isorhamnetin-3-O-rutinoside (Narcissin)*	1.245	0.000168279	3.26749	1.70818	up
Eriodictyol-6,8-di-C-glucoside-4'-O-glucoside	1.19413	0.00640081	2.90837	1.54021	up
Sexangularetin-3-O-glucoside-7-O-rhamnoside	1.09329	0.0235644	4.18769	2.06615	up
Apigenin-6-C-glucoside (Isovitexin)*	1.24413	0.0142747	2.14138	1.09854	up
6-Methoxykaempferol-3-O-glucoside	1.1075	0.00386871	3.81494	1.93166	up
Laricitrin-3-O-xyloside	1.04334	0.0648043	2.31126	1.20868	up
6-Methoxyquercetin-3-O-Xyloside	1.04334	0.0648043	2.31126	1.20868	up
6-Hydroxykaempferol-3-O-rutinoside-6-O-glucoside	1.26617	0.002284	5.23177	2.3873	up
Kaempferol-3-O-sambubioside	1.19995	0.107428	7.40219	2.88795	up
Galangin-7-O-glucoside	1.20068	0.0383134	9.11457	3.18817	up
Eriodictyol-7-O-glucoside	1.0177	0.0368826	3.34881	1.74365	up
4,4'-Dihydroxy-2-methoxychalcone; Echinatin	1.06821	0.119592	0.414211	-1.27156	down
3,5,7-Trihydroxyflavanone (Pinobanksin)*	1.03239	0.0212804	3.0732	1.61974	up
Tricin (5,7,4'-Trihydroxy-3',5'-dimethoxyflavone)	1.16429	0.00455524	2.45223	1.29409	up
Avicularin(Quercetin-3-O-α-L-arabinofuranoside)*	1.17472	0.000169236	10.2732	3.36081	up
Quercetin-3-O-xyloside (Reynoutrin)*	1.17472	0.000169236	10.2732	3.36081	up
Quercetin-5,4'-di-O-glucoside	1.26834	0.000472962	29485.8	14.8477	up
Apigenin-7-O-(2''-feruloyl)glucuronide	1.17369	0.0119014	0.450775	-1.14952	down
Spinosin	1.23436	3.43944e-05	13.6713	3.77308	up
Quercetin3-O-galactoside	1.10945	0.00395783	4.09829	2.03502	up
Diosmetin-7-O-galactoside*	1.23467	0.0528721	4.45644	2.15589	up
Orientin-2''-O-xyloside	1.26321	0.00692051	14.9597	3.90301	up
Rhamnetin-3-O-Glucoside*	1.06441	0.132753	3.54538	1.82594	up
Apigenin-7-O-rutinoside-4'-O-Sophoroside	1.20539	0.00744938	8.31314	3.05539	up
Orientin-7-O-glucoside	1.23793	0.00822586	7.26989	2.86193	up
Quercetin-3-O-rutinoside-7-O-glucoside	1.24495	0.000545019	4.03504	2.01258	up
Apigenin-8-C-Glucoside (Vitexin)*	1.20582	0.0188524	2.505	1.32481	up
Kaempferol-3-O-neohesperidoside-7-O-glucoside*	1.19621	0.0599776	9.7307	3.28254	up
Kaempferol-3-O-sophoroside-7-O-rhamnoside*	1.19621	0.0599776	9.7307	3.28254	up
Laricitrin-3-O-(6''-acetyl)glucoside	1.21624	0.0432401	2.6086	1.38328	up
Kaempferol-3-O-sophoroside-7-O-glucoside	1.26743	4.72817e-05	7.67946	2.94101	up
6-Hydroxykaempferol-7-O-glucoside	1.0501	0.0382656	3.45034	1.78674	up
Sachaloside IV	1.07926	0.0286702	3.02673	1.59776	up

## Sheet: DEGs (S2 vs. S3)
ID	log2FC	pvalue	regulated	KEGG pathway
Smechr1200677	2.65159645900448	1.9727e-22	up	ko03040: Spliceosome; ko04141: Protein processing in endoplasmic reticulum; ko04144: Endocytosis
Smechr0802229	1.96715	6.47018e-21	up	ko00260: Glycine, serine and threonine metabolism; ko00350: Tyrosine metabolism; ko00360: Phenylalanine metabolism; ko00410: beta-Alanine metabolism; ko00950: Isoquinoline alkaloid biosynthesis; ko00960: Tropane, piperidine and pyridine alkaloid biosynthesis; ko01100: Metabolic pathways; ko01110: Biosynthesis of secondary metabolites
Smechr0702005	2.64359	1.88963e-20	up	--
Smechr0302862	1.82553	2.80898e-16	up	ko04141: Protein processing in endoplasmic reticulum
Smechr0202016	4.04578	1.99067e-15	up	--
novel.3025	10.4605	1.20759e-14	up	ko04141: Protein processing in endoplasmic reticulum
Smechr0101007	2.4275	2.11449e-14	up	ko03060: Protein export; ko04141: Protein processing in endoplasmic reticulum
Smechr0902522	-1.96483	3.81808e-13	down	--
Smechr0202776	1.30853	2.2398e-12	up	ko03013: Nucleocytoplasmic transport; ko03040: Spliceosome
Smechr0201404	3.26971	8.03074e-12	up	--
SmeSca00655	-2.69118	1.23228e-11	down	ko00190: Oxidative phosphorylation; ko01100: Metabolic pathways
Smechr1201742	-1.07047	1.85987e-11	down	ko03010: Ribosome
Smechr0301767	-3.82869	2.23265e-11	down	ko04075: Plant hormone signal transduction
novel.4238	-2.40898	2.57202e-11	down	--
novel.5536	2.6601	2.6e-11	up	ko04141: Protein processing in endoplasmic reticulum
Smechr1201787	2.58153	6.73959e-11	up	ko00940: Phenylpropanoid biosynthesis; ko00941: Flavonoid biosynthesis; ko00945: Stilbenoid, diarylheptanoid and gingerol biosynthesis; ko01100: Metabolic pathways; ko01110: Biosynthesis of secondary metabolites
Smechr0400359	1.51052	8.2472e-11	up	--
Smechr0900127	1.497	1.01965e-10	up	--
novel.3630	3.39227	1.07718e-10	up	ko03020: RNA polymerase
Smechr0200738	2.0724	1.24975e-10	up	ko03410: Base excision repair
Smechr1000144	1.61131	1.53892e-10	up	ko04144: Endocytosis
Smechr0801974	1.08204	2.86892e-10	up	--
Smechr0201846	-1.77632	3.38087e-10	down	--
Smechr0902132	2.62953	4.13841e-10	up	--
Smechr0402218	1.38978	5.08004e-10	up	--
novel.2623	5.897	1.17472e-09	up	--
Smechr1000391	1.6853	1.35839e-09	up	--
SmeSca00079	1.03084	1.37656e-09	up	ko00860: Porphyrin metabolism; ko01110: Biosynthesis of secondary metabolites
Smechr0202763	-1.43046	1.4502e-09	down	--
Smechr0402220	1.05204	2.14424e-09	up	--
Smechr0702572	2.02493	2.27845e-09	up	ko00020: Citrate cycle (TCA cycle); ko00630: Glyoxylate and dicarboxylate metabolism; ko01100: Metabolic pathways; ko01110: Biosynthesis of secondary metabolites; ko01200: Carbon metabolism; ko01210: 2-Oxocarboxylic acid metabolism; ko01230: Biosynthesis of amino acids
Smechr0401311	1.54868	2.30175e-09	up	--
Smechr0502141	1.02989	3.3191e-09	up	--
novel.6559	-1.47358	4.01319e-09	down	--
Smechr0601823	-1.25623	4.66855e-09	down	--
Smechr1000131	-1.27386	8.56117e-09	down	--
Smechr0202106	2.01951	1.00094e-08	up	--
Smechr0902631	-1.14676	1.32003e-08	down	ko04626: Plant-pathogen interaction
novel.4460	1.86171	1.88213e-08	up	--
Smechr0601401	3.28379	2.46589e-08	up	--
Smechr0402283	1.36882	3.0406e-08	up	ko04626: Plant-pathogen interaction
Smechr0100715	1.04631	3.20178e-08	up	ko00195: Photosynthesis; ko01100: Metabolic pathways
Smechr0500152	3.03661	3.24575e-08	up	ko04016: MAPK signaling pathway - plant; ko04075: Plant hormone signal transduction
Smechr0502121	2.13599	3.477e-08	up	ko00520: Amino sugar and nucleotide sugar metabolism; ko01100: Metabolic pathways
Smechr0402385	-1.01068	3.60671e-08	down	--
Smechr0100623	-1.44951	3.89943e-08	down	ko00520: Amino sugar and nucleotide sugar metabolism; ko01100: Metabolic pathways
Smechr0202787	-1.18843	4.08207e-08	down	ko03050: Proteasome
Smechr0602490	-1.50633	4.17088e-08	down	--
Smechr0201734	1.41678	4.46353e-08	up	ko00230: Purine metabolism; ko01100: Metabolic pathways
Smechr0500590	1.46514	5.38045e-08	up	--
Smechr0902278	1.2573	5.93793e-08	up	--
Smechr0901841	-1.24405	7.1508e-08	down	--
Smechr0702169	1.46552	7.15346e-08	up	--
Smechr0702290	2.09017	8.87304e-08	up	ko00904: Diterpenoid biosynthesis; ko01110: Biosynthesis of secondary metabolites
Smechr1002598	1.09128	9.79374e-08	up	ko00561: Glycerolipid metabolism; ko01100: Metabolic pathways
Smechr0902646	1.41324	1.01644e-07	up	--
Smechr0303206	1.88016	1.21811e-07	up	ko03040: Spliceosome; ko04141: Protein processing in endoplasmic reticulum; ko04144: Endocytosis
Smechr0302276	4.51053	1.31676e-07	up	ko04141: Protein processing in endoplasmic reticulum
Smechr0801800	1.70283	1.35707e-07	up	--
Smechr0202804	-1.56297	1.39525e-07	down	ko00330: Arginine and proline metabolism; ko01100: Metabolic pathways; ko01110: Biosynthesis of secondary metabolites
Smechr1102239	1.69288	1.47919e-07	up	--
Smechr0900211	1.82415	1.56173e-07	up	--
Smechr0801835	1.36346	1.57828e-07	up	--
Smechr0202381	1.34798	1.62538e-07	up	ko03022: Basal transcription factors
Smechr0500049	-4.33836	1.68296e-07	down	--
Smechr0302028	1.23659	1.78048e-07	up	ko00630: Glyoxylate and dicarboxylate metabolism; ko01100: Metabolic pathways
Smechr0401538	-1.09721	1.81907e-07	down	--
Smechr1200163	1.1123	1.82501e-07	up	ko00270: Cysteine and methionine metabolism; ko00920: Sulfur metabolism; ko01100: Metabolic pathways; ko01110: Biosynthesis of secondary metabolites; ko01200: Carbon metabolism; ko01230: Biosynthesis of amino acids
Smechr0500072	-2.03287	2.12346e-07	down	ko00040: Pentose and glucuronate interconversions; ko01100: Metabolic pathways
Smechr0100671	-1.70854	2.54306e-07	down	--
Smechr0801865	1.10316	2.67649e-07	up	--
Smechr0202602	1.13719	2.88566e-07	up	--
Smechr0202919	-1.03453	2.91754e-07	down	--
Smechr0902159	1.08206	2.92181e-07	up	--
Smechr0401648	-1.32854	3.12112e-07	down	--
Smechr0101883	-1.09633	3.25931e-07	down	--
Smechr0801720	1.08548	3.33902e-07	up	--
Smechr0202887	1.16977	3.74679e-07	up	--
Smechr1102489	1.54662	4.27361e-07	up	ko00860: Porphyrin metabolism; ko01100: Metabolic pathways; ko01110: Biosynthesis of secondary metabolites
novel.4382	-3.44044	4.32441e-07	down	--
Smechr0101637	1.37956	4.99813e-07	up	--
Smechr0900536	2.72467	5.59369e-07	up	ko04141: Protein processing in endoplasmic reticulum
Smechr0602268	1.50274	5.77641e-07	up	--
Smechr1002381	1.56743	6.21166e-07	up	ko03008: Ribosome biogenesis in eukaryotes
Smechr1002589	1.76508	6.44431e-07	up	--
Smechr0801441	-1.27121	7.06836e-07	down	--
Smechr0101438	1.14378	7.61428e-07	up	--
Smechr0402183	1.45028	7.93612e-07	up	--
Smechr1002866	-1.23297	7.99348e-07	down	ko04075: Plant hormone signal transduction
Smechr0201096	-1.43293	1.01224e-06	down	ko03060: Protein export; ko04141: Protein processing in endoplasmic reticulum
Smechr0301815	5.63548	1.23704e-06	up	ko00040: Pentose and glucuronate interconversions; ko01100: Metabolic pathways
Smechr0500756	-2.74276	1.29156e-06	down	ko04016: MAPK signaling pathway - plant; ko04075: Plant hormone signal transduction
Smechr0402219	-1.01474	1.29744e-06	down	--
Smechr0303632	1.01478	1.32132e-06	up	ko00130: Ubiquinone and other terpenoid-quinone biosynthesis; ko01100: Metabolic pathways; ko01110: Biosynthesis of secondary metabolites; ko01240: Biosynthesis of cofactors
Smechr0101625	2.85977	1.76462e-06	up	--
Smechr0800109	1.8702	1.84613e-06	up	ko04141: Protein processing in endoplasmic reticulum; ko04626: Plant-pathogen interaction
Smechr0302279	-1.0866	1.85511e-06	down	ko03040: Spliceosome
Smechr0300454	-1.1448	1.86969e-06	down	--
novel.8341	-1.40816	1.88101e-06	down	--
Smechr0802325	6.98059	1.91843e-06	up	--
Smechr0101937	-1.77501	1.9682e-06	down	--
Smechr0201241	1.0323	1.98709e-06	up	--
Smechr0502760	-1.36994	2.19009e-06	down	ko04016: MAPK signaling pathway - plant; ko04070: Phosphatidylinositol signaling system; ko04626: Plant-pathogen interaction
Smechr0402158	-1.4254	2.20118e-06	down	--
Smechr0303117	1.11747	2.35818e-06	up	--
novel.8299	1.20018	2.65735e-06	up	--
novel.2915	1.0935	2.83334e-06	up	--
Smechr0502558	1.05209	3.03027e-06	up	ko00860: Porphyrin metabolism; ko01110: Biosynthesis of secondary metabolites
Smechr1201766	1.26933	3.13003e-06	up	ko00040: Pentose and glucuronate interconversions; ko01100: Metabolic pathways
Smechr0501088	3.08767	3.13386e-06	up	ko00909: Sesquiterpenoid and triterpenoid biosynthesis; ko01110: Biosynthesis of secondary metabolites
Smechr0200681	2.01422	3.17676e-06	up	ko00010: Glycolysis / Gluconeogenesis; ko00030: Pentose phosphate pathway; ko00051: Fructose and mannose metabolism; ko00710: Carbon fixation in photosynthetic organisms; ko01100: Metabolic pathways; ko01110: Biosynthesis of secondary metabolites; ko01200: Carbon metabolism; ko01230: Biosynthesis of amino acids
Smechr0104229	1.08547	3.26816e-06	up	--
Smechr0602366	-1.78755	3.29725e-06	down	--
Smechr0101837	1.33266	3.54166e-06	up	--
Smechr1201035	-1.77649	3.593e-06	down	--
Smechr0200928	3.1309	3.84241e-06	up	--
novel.697	-3.20919	3.92671e-06	down	--
Smechr0301214	-1.12916	4.00432e-06	down	ko04626: Plant-pathogen interaction
Smechr0602815	-1.1001	4.21808e-06	down	ko03018: RNA degradation
novel.7148	1.39414	4.23749e-06	up	--
Smechr1001832	1.7791	4.27451e-06	up	--
Smechr0200507	-1.27689	4.29624e-06	down	--
Smechr1201682	1.12576	4.30615e-06	up	--
Smechr0401675	1.0466	4.36338e-06	up	--
Smechr1102605	1.62934	4.60689e-06	up	ko04141: Protein processing in endoplasmic reticulum
Smechr1000773	3.77444	5.42295e-06	up	--
Smechr0300174	2.97943	5.4513e-06	up	--
Smechr0402277	-2.65257	5.52596e-06	down	--
Smechr0400218	-1.15356	5.65828e-06	down	--
Smechr0900653	-1.32707	5.80179e-06	down	ko04075: Plant hormone signal transduction
Smechr0500826	1.0412	6.11319e-06	up	ko00195: Photosynthesis; ko01100: Metabolic pathways
Smechr0701761	-1.1719	6.5014e-06	down	ko03010: Ribosome
Smechr0801685	-7.38498	6.64635e-06	down	ko00350: Tyrosine metabolism; ko00950: Isoquinoline alkaloid biosynthesis; ko01100: Metabolic pathways; ko01110: Biosynthesis of secondary metabolites
Smechr0602088	1.36364	6.69031e-06	up	--
novel.2507	1.20067	6.87912e-06	up	--
Smechr0801433	-1.5856	6.89673e-06	down	--
Smechr0201245	-2.41463	7.04094e-06	down	--
Smechr0302268	1.26339	7.05799e-06	up	ko04075: Plant hormone signal transduction
Smechr0202727	2.6827	7.63936e-06	up	ko00940: Phenylpropanoid biosynthesis; ko01100: Metabolic pathways; ko01110: Biosynthesis of secondary metabolites
Smechr0702107	1.22718	7.72841e-06	up	--
Smechr1101640	3.53395	8.27293e-06	up	ko01040: Biosynthesis of unsaturated fatty acids; ko01100: Metabolic pathways; ko01212: Fatty acid metabolism
Smechr0202908	-1.15553	8.3899e-06	down	--
Smechr0700295	1.20623	8.67018e-06	up	ko04712: Circadian rhythm - plant
Smechr0201615	-1.7978	9.09394e-06	down	--
Smechr0902024	-1.71167	9.34099e-06	down	--
Smechr0501766	3.89717	9.34159e-06	up	ko04141: Protein processing in endoplasmic reticulum
Smechr1100762	1.91353	9.53759e-06	up	--
Smechr0301097	-1.99379	9.54801e-06	down	--
Smechr0302042	-1.47164	9.645e-06	down	--
Smechr0800378	1.99361	9.65339e-06	up	--
Smechr0401071	-2.83119	9.94972e-06	down	--
novel.566	-1.14206	1.01199e-05	down	--
Smechr0902311	-5.87217	1.04763e-05	down	--
Smechr0102029	-1.51105	1.05757e-05	down	ko03008: Ribosome biogenesis in eukaryotes; ko04712: Circadian rhythm - plant
Smechr1200150	-1.92946	1.09061e-05	down	ko00053: Ascorbate and aldarate metabolism; ko00562: Inositol phosphate metabolism; ko01100: Metabolic pathways; ko01250: Biosynthesis of nucleotide sugars
Smechr0400447	-1.06991	1.10949e-05	down	--
Smechr0801394	1.75165	1.16393e-05	up	--
Smechr0502058	-1.08916	1.25782e-05	down	ko00500: Starch and sucrose metabolism; ko01100: Metabolic pathways
Smechr0202687	1.59864	1.27051e-05	up	--
Smechr0201990	-1.77489	1.28229e-05	down	--
novel.50	-3.20417	1.29436e-05	down	--
Smechr0102170	1.13882	1.30984e-05	up	ko00052: Galactose metabolism; ko01100: Metabolic pathways
Smechr0101286	1.14886	1.33823e-05	up	--
Smechr0203153	-4.17954	1.39255e-05	down	ko04626: Plant-pathogen interaction
Smechr0102750	-1.91837	1.43442e-05	down	ko03060: Protein export; ko04141: Protein processing in endoplasmic reticulum; ko04145: Phagosome
Smechr0401804	-1.33998	1.45179e-05	down	ko04075: Plant hormone signal transduction
Smechr0101942	-1.23855	1.45259e-05	down	ko00460: Cyanoamino acid metabolism; ko00500: Starch and sucrose metabolism; ko00999: Biosynthesis of various plant secondary metabolites; ko01100: Metabolic pathways; ko01110: Biosynthesis of secondary metabolites
Smechr0501614	-1.30218	1.58226e-05	down	ko00564: Glycerophospholipid metabolism
Smechr0300649	1.15623	1.5851e-05	up	--
Smechr0302650	-2.08614	1.59753e-05	down	--
Smechr1002923	-1.28769	1.65364e-05	down	--
Smechr1000016	1.3959	1.66824e-05	up	--
Smechr1201646	-1.96131	1.69433e-05	down	ko00330: Arginine and proline metabolism; ko00360: Phenylalanine metabolism; ko00380: Tryptophan metabolism; ko01100: Metabolic pathways
Smechr0902323	4.82084	1.7065e-05	up	ko04016: MAPK signaling pathway - plant; ko04075: Plant hormone signal transduction
Smechr0702208	-2.06916	1.72164e-05	down	ko00901: Indole alkaloid biosynthesis; ko01100: Metabolic pathways; ko01110: Biosynthesis of secondary metabolites
novel.2924	1.16901	1.76786e-05	up	ko00592: alpha-Linolenic acid metabolism; ko01100: Metabolic pathways; ko01110: Biosynthesis of secondary metabolites
Smechr0302018	1.07419	1.77466e-05	up	--
Smechr0303364	2.69378	1.865e-05	up	ko04626: Plant-pathogen interaction
Smechr0701628	1.40035	1.89387e-05	up	ko00010: Glycolysis / Gluconeogenesis; ko00030: Pentose phosphate pathway; ko00051: Fructose and mannose metabolism; ko00052: Galactose metabolism; ko01100: Metabolic pathways; ko01110: Biosynthesis of secondary metabolites; ko01200: Carbon metabolism; ko01230: Biosynthesis of amino acids; ko03018: RNA degradation
Smechr1102738	1.13255	1.90801e-05	up	--
Smechr0401182	1.91494	1.91847e-05	up	--
Smechr1001438	1.37643	1.92335e-05	up	--
Smechr0601503	1.10668	1.93012e-05	up	ko04016: MAPK signaling pathway - plant; ko04075: Plant hormone signal transduction
Smechr0302159	1.46601	1.94813e-05	up	--
Smechr1100065	-1.12994	2.07819e-05	down	--
Smechr1000097	-1.63003	2.08209e-05	down	ko04075: Plant hormone signal transduction
Smechr0802359	1.12141	2.12821e-05	up	ko04141: Protein processing in endoplasmic reticulum
Smechr0802475	1.14414	2.12885e-05	up	--
Smechr0101212	4.46551	2.13901e-05	up	--
Smechr0101630	-1.09131	2.16209e-05	down	ko04016: MAPK signaling pathway - plant; ko04075: Plant hormone signal transduction; ko04626: Plant-pathogen interaction
novel.1947	-1.11213	2.1886e-05	down	ko03010: Ribosome
Smechr1100085	1.16636	2.19311e-05	up	--
Smechr0202854	-2.46624	2.22426e-05	down	--
Smechr0700658	1.22954	2.25754e-05	up	--
novel.9672	2.03894	2.30879e-05	up	--
novel.1535	1.61312	2.31189e-05	up	--
Smechr0401838	1.02572	2.32108e-05	up	--
Smechr0401881	-1.44791	2.32124e-05	down	--
Smechr0901876	1.46523	2.37416e-05	up	--
Smechr0700948	2.52455	2.40994e-05	up	--
Smechr1201765	1.04246	2.43306e-05	up	ko00040: Pentose and glucuronate interconversions; ko01100: Metabolic pathways
novel.85	4.8371	2.44947e-05	up	ko00902: Monoterpenoid biosynthesis; ko01100: Metabolic pathways; ko01110: Biosynthesis of secondary metabolites
Smechr0602911	1.16822	2.46459e-05	up	--
Smechr1000335	-4.07606	2.48148e-05	down	--
Smechr1100927	1.38616	2.49281e-05	up	--
Smechr0900981	1.00415	2.57445e-05	up	--
Smechr0402316	2.27851	2.63264e-05	up	--
Smechr0902251	-5.04672	2.66215e-05	down	--
Smechr0201727	2.81746	2.68563e-05	up	--
Smechr0202810	-1.23831	2.80175e-05	down	--
Smechr0300515	-3.10414	2.88725e-05	down	--
Smechr0800894	1.64736	2.97528e-05	up	ko03440: Homologous recombination
novel.10318	5.52835	3.11307e-05	up	ko00402: Benzoxazinoid biosynthesis; ko01110: Biosynthesis of secondary metabolites
Smechr0300718	1.5126	3.12847e-05	up	--
Smechr0201710	1.37379	3.31184e-05	up	--
novel.6476	1.56456	3.37556e-05	up	ko00480: Glutathione metabolism; ko01100: Metabolic pathways
Smechr0302755	-1.53127	3.37887e-05	down	--
novel.10812	1.77487	3.45831e-05	up	ko04141: Protein processing in endoplasmic reticulum
Smechr1002341	-1.23818	3.55285e-05	down	ko00071: Fatty acid degradation; ko00410: beta-Alanine metabolism; ko00592: alpha-Linolenic acid metabolism; ko00640: Propanoate metabolism; ko01040: Biosynthesis of unsaturated fatty acids; ko01100: Metabolic pathways; ko01110: Biosynthesis of secondary metabolites; ko01200: Carbon metabolism; ko01212: Fatty acid metabolism; ko04146: Peroxisome
Smechr0401178	1.80295	3.65214e-05	up	--
Smechr0401927	-1.27002	3.75267e-05	down	--
Smechr0801350	-5.87133	3.76105e-05	down	ko00360: Phenylalanine metabolism; ko01100: Metabolic pathways
Smechr0600138	-1.02793	4.00035e-05	down	ko03010: Ribosome
Smechr0700042	2.99451	4.0322e-05	up	ko03010: Ribosome
Smechr0603154	4.27613	4.03251e-05	up	--
Smechr1002710	1.01372	4.04548e-05	up	--
Smechr0900867	-1.55969	4.26002e-05	down	--
Smechr0202947	-3.04788	4.26433e-05	down	ko04145: Phagosome
novel.2376	-1.54721	4.28877e-05	down	--
novel.4353	6.99635	4.28975e-05	up	ko00360: Phenylalanine metabolism; ko01100: Metabolic pathways
Smechr1002361	1.37787	4.30572e-05	up	--
Smechr0500434	4.93338	4.46972e-05	up	ko00942: Anthocyanin biosynthesis; ko01110: Biosynthesis of secondary metabolites
novel.5375	1.12582	4.62651e-05	up	--
Smechr1002693	-2.07948	4.6519e-05	down	--
Smechr0602995	5.3086	4.68644e-05	up	--
Smechr0201938	-1.48741	4.87576e-05	down	ko00920: Sulfur metabolism; ko01100: Metabolic pathways
Smechr0203193	-1.2809	5.08442e-05	down	ko00564: Glycerophospholipid metabolism
Smechr1100055	-4.08743	5.10112e-05	down	--
Smechr0401077	1.42837	5.20764e-05	up	--
Smechr0603069	1.15981	5.25397e-05	up	--
Smechr0501008	7.07935	5.37108e-05	up	--
Smechr0500013	1.07234	5.47671e-05	up	--
Smechr0801798	1.0179	5.63965e-05	up	--
Smechr0303122	-1.03158	5.71123e-05	down	--
Smechr0301915	-1.5859	5.90146e-05	down	--
Smechr1100609	6.98647	5.98589e-05	up	--
Smechr1201684	-1.21994	6.2316e-05	down	ko03018: RNA degradation
Smechr0602614	1.24415	6.30328e-05	up	--
Smechr1201651	-1.10421	6.34192e-05	down	ko04626: Plant-pathogen interaction
Smechr0500018	2.16553	6.40756e-05	up	--
Smechr0701115	-2.17505	6.66366e-05	down	ko03008: Ribosome biogenesis in eukaryotes; ko03013: Nucleocytoplasmic transport; ko03250: Viral life cycle - HIV-1
Smechr0301939	-9.19768	6.74507e-05	down	--
Smechr0301940	-1.85511	6.82245e-05	down	--
Smechr0402204	1.43479	6.82454e-05	up	--
Smechr0104014	1.97816	7.18018e-05	up	--
Smechr0202907	-1.25507	7.67003e-05	down	--
Smechr0502560	-2.26925	7.74495e-05	down	--
Smechr0303330	-1.02556	7.84118e-05	down	ko00460: Cyanoamino acid metabolism; ko00500: Starch and sucrose metabolism; ko00999: Biosynthesis of various plant secondary metabolites; ko01100: Metabolic pathways; ko01110: Biosynthesis of secondary metabolites
novel.3334	1.26679	7.9637e-05	up	--
Smechr0700248	1.44525	8.03893e-05	up	--
Smechr0201527	1.02853	8.55838e-05	up	--
Smechr0201753	-1.64412	8.70881e-05	down	ko00601: Glycosphingolipid biosynthesis - lacto and neolacto series; ko00603: Glycosphingolipid biosynthesis - globo and isoglobo series; ko01100: Metabolic pathways
Smechr0801467	-1.17908	8.71186e-05	down	ko03008: Ribosome biogenesis in eukaryotes; ko04712: Circadian rhythm - plant
Smechr0800505	2.23292	9.2267e-05	up	ko00940: Phenylpropanoid biosynthesis; ko01100: Metabolic pathways; ko01110: Biosynthesis of secondary metabolites
Smechr0202681	-1.15277	9.34031e-05	down	--
Smechr0701577	1.33768	9.51195e-05	up	--
Smechr0602806	1.02329	9.90979e-05	up	--
Smechr0900673	3.94016	9.98702e-05	up	--
Smechr0101326	-1.02462	0.000101178	down	ko04075: Plant hormone signal transduction
Smechr0104098	1.09121	0.000101774	up	--
Smechr0900665	6.85962	0.000104764	up	--
Smechr0502252	1.41589	0.00010876	up	--
Smechr0902088	-1.54848	0.000110445	down	ko00520: Amino sugar and nucleotide sugar metabolism; ko01100: Metabolic pathways; ko01250: Biosynthesis of nucleotide sugars
novel.4302	2.10795	0.00011111	up	--
Smechr0200703	1.93226	0.000111268	up	--
Smechr0303675	1.79474	0.000112259	up	ko04141: Protein processing in endoplasmic reticulum
Smechr0601583	1.9769	0.000112623	up	--
novel.2733	1.55466	0.000115242	up	--
Smechr0400015	-2.21995	0.000117228	down	--
Smechr1000135	-1.79839	0.000119419	down	--
Smechr0401661	1.15351	0.000122155	up	--
Smechr0601502	-1.28874	0.000123091	down	ko00220: Arginine biosynthesis; ko00250: Alanine, aspartate and glutamate metabolism; ko00710: Carbon fixation in photosynthetic organisms; ko01100: Metabolic pathways; ko01200: Carbon metabolism; ko01210: 2-Oxocarboxylic acid metabolism; ko01230: Biosynthesis of amino acids
novel.8054	1.08915	0.000124919	up	--
Smechr1102718	-1.5059	0.00012529	down	ko03030: DNA replication
novel.2742	-5.12941	0.000127889	down	--
Smechr1100077	1.15123	0.000131466	up	--
Smechr0101047	1.57847	0.000132386	up	ko00591: Linoleic acid metabolism
Smechr0701261	-1.8793	0.000134616	down	ko00500: Starch and sucrose metabolism; ko01100: Metabolic pathways; ko01110: Biosynthesis of secondary metabolites
Smechr0601097	7.07757	0.000135183	up	--
Smechr0502331	1.79649	0.000140049	up	--
Smechr0702457	-1.0814	0.000141506	down	ko04626: Plant-pathogen interaction
Smechr1100298	1.7749	0.000141673	up	--
Smechr0700007	-1.13205	0.000141971	down	--
Smechr0400393	-1.35847	0.000145427	down	ko04075: Plant hormone signal transduction
Smechr0800302	-1.09178	0.000147126	down	--
Smechr0702217	-1.1705	0.000156215	down	--
Smechr1100226	-2.55643	0.000157449	down	--
Smechr0202076	1.07062	0.00015887	up	--
Smechr0201150	-2.32013	0.000161899	down	ko00100: Steroid biosynthesis
Smechr0700410	2.42263	0.000173297	up	--
Smechr0101601	1.65272	0.000177915	up	ko00071: Fatty acid degradation
Smechr1001661	-1.23882	0.000179437	down	--
Smechr0901775	-1.98194	0.000182611	down	--
Smechr0203199	1.26779	0.000184606	up	--
Smechr0300452	-2.29532	0.000188501	down	ko00360: Phenylalanine metabolism; ko01100: Metabolic pathways
Smechr0402228	1.44413	0.000188947	up	ko04075: Plant hormone signal transduction
Smechr0603155	-1.74438	0.000195893	down	--
Smechr0302351	-1.21236	0.000197931	down	--
Smechr0103646	1.09748	0.000199942	up	--
Smechr0100749	1.08349	0.000201076	up	--
Smechr0801941	2.31382	0.000201413	up	ko04141: Protein processing in endoplasmic reticulum
Smechr0100881	-1.20231	0.000210756	down	ko00030: Pentose phosphate pathway; ko00480: Glutathione metabolism; ko01100: Metabolic pathways; ko01110: Biosynthesis of secondary metabolites; ko01200: Carbon metabolism
Smechr0600049	1.36629	0.000212108	up	ko03440: Homologous recombination
Smechr1101746	1.40928	0.00021477	up	--
Smechr0302868	1.28372	0.000217209	up	--
Smechr0103779	2.27876	0.00022194	up	ko00564: Glycerophospholipid metabolism
Smechr0100646	1.41719	0.000222008	up	--
Smechr0500769	-1.13753	0.000222216	down	--
Smechr1201465	-1.59527	0.000223587	down	--
Smechr0701395	2.36268	0.000227672	up	--
Smechr0103979	1.92036	0.000228151	up	--
Smechr0700178	-2.39303	0.000229471	down	--
Smechr0201603	-1.57074	0.00023103	down	--
Smechr0202238	1.16625	0.000233856	up	--
novel.11281	2.7651	0.000241553	up	--
Smechr0801750	1.04573	0.000245626	up	ko04016: MAPK signaling pathway - plant
Smechr1100079	-1.11529	0.000246018	down	--
Smechr0800705	1.47249	0.000254992	up	--
Smechr1002475	-1.7641	0.000258187	down	ko04075: Plant hormone signal transduction
Smechr0401905	-1.81652	0.000263991	down	ko00280: Valine, leucine and isoleucine degradation; ko01100: Metabolic pathways
Smechr0502659	1.0873	0.000265703	up	ko00230: Purine metabolism; ko01100: Metabolic pathways
Smechr1102384	1.23271	0.00026891	up	--
Smechr0302322	-1.65939	0.000269738	down	--
Smechr0300450	-1.60853	0.000270006	down	ko00270: Cysteine and methionine metabolism; ko00920: Sulfur metabolism; ko01100: Metabolic pathways; ko01110: Biosynthesis of secondary metabolites; ko01200: Carbon metabolism; ko01230: Biosynthesis of amino acids
Smechr0701353	2.43915	0.000273648	up	--
Smechr0103485	1.99403	0.000278709	up	ko00030: Pentose phosphate pathway; ko00710: Carbon fixation in photosynthetic organisms; ko01100: Metabolic pathways; ko01110: Biosynthesis of secondary metabolites; ko01200: Carbon metabolism; ko01230: Biosynthesis of amino acids
Smechr0502198	1.30395	0.000280205	up	--
Smechr0400287	-1.26513	0.000282789	down	ko00480: Glutathione metabolism; ko01100: Metabolic pathways
Smechr1100429	-1.71122	0.000287037	down	--
Smechr0101324	-1.09273	0.000304263	down	--
Smechr1100172	1.58552	0.000305998	up	ko00902: Monoterpenoid biosynthesis; ko01100: Metabolic pathways; ko01110: Biosynthesis of secondary metabolites
Smechr0301275	-1.55607	0.000306136	down	ko00040: Pentose and glucuronate interconversions; ko01100: Metabolic pathways
Smechr0901641	1.54887	0.000306584	up	--
Smechr0202872	-2.78645	0.000313309	down	--
Smechr0801043	1.11703	0.000317499	up	--
Smechr0402199	-1.07449	0.000320428	down	ko00250: Alanine, aspartate and glutamate metabolism; ko00460: Cyanoamino acid metabolism; ko01100: Metabolic pathways; ko01110: Biosynthesis of secondary metabolites
Smechr0402502	-1.582	0.000324259	down	--
Smechr0101133	2.04165	0.000325362	up	--
Smechr0401897	1.36009	0.000329996	up	ko03010: Ribosome
Smechr1102510	1.46252	0.000331977	up	--
Smechr0303087	-1.41083	0.00035829	down	--
Smechr0200820	-1.0434	0.000358534	down	--
Smechr0500739	-2.02875	0.000365652	down	ko04141: Protein processing in endoplasmic reticulum
Smechr0402253	1.96434	0.000378539	up	ko04075: Plant hormone signal transduction
Smechr0101704	-1.51477	0.000382837	down	--
Smechr0502556	1.43908	0.000393901	up	--
Smechr0802215	1.10738	0.000394492	up	--
Smechr0502247	1.51458	0.000399337	up	--
Smechr1201547	-1.33049	0.000404673	down	--
Smechr0202803	-1.94251	0.000405371	down	ko00330: Arginine and proline metabolism; ko01100: Metabolic pathways; ko01110: Biosynthesis of secondary metabolites
novel.10421	1.09965	0.000410548	up	ko00906: Carotenoid biosynthesis; ko01100: Metabolic pathways; ko01110: Biosynthesis of secondary metabolites
Smechr0601799	-1.57716	0.000412008	down	--
novel.10483	1.40015	0.000423805	up	--
Smechr1002630	1.29078	0.00042992	up	--
Smechr0402024	1.63403	0.000432341	up	ko03022: Basal transcription factors
Smechr0101811	3.70242	0.000451048	up	ko00073: Cutin, suberine and wax biosynthesis; ko01110: Biosynthesis of secondary metabolites
Smechr0502431	-1.51772	0.00045324	down	ko00040: Pentose and glucuronate interconversions; ko01100: Metabolic pathways
Smechr0302966	-1.74927	0.00045688	down	--
Smechr1102637	-1.67587	0.000462416	down	--
Smechr1201652	-2.72176	0.00047111	down	ko03018: RNA degradation
novel.11585	2.68529	0.00047843	up	--
Smechr0202070	1.60717	0.00048382	up	ko00909: Sesquiterpenoid and triterpenoid biosynthesis; ko01110: Biosynthesis of secondary metabolites
Smechr1000404	1.00586	0.00048422	up	--
Smechr0303307	-1.21731	0.000485722	down	ko04626: Plant-pathogen interaction
Smechr0801847	1.05564	0.000494754	up	ko04016: MAPK signaling pathway - plant; ko04070: Phosphatidylinositol signaling system; ko04626: Plant-pathogen interaction
Smechr0402529	-1.21982	0.000496533	down	--
novel.8506	2.36852	0.000504797	up	--
Smechr0100369	-2.46113	0.000522813	down	--
Smechr0100172	-1.14397	0.000525836	down	ko00330: Arginine and proline metabolism; ko01100: Metabolic pathways
Smechr0202332	6.73485	0.000528986	up	ko00052: Galactose metabolism; ko01100: Metabolic pathways
Smechr0501950	1.07629	0.000529977	up	ko00960: Tropane, piperidine and pyridine alkaloid biosynthesis; ko01100: Metabolic pathways; ko01110: Biosynthesis of secondary metabolites
Smechr0801787	1.42615	0.000530943	up	--
Smechr0902233	3.25925	0.000534828	up	--
novel.2979	1.75285	0.000534964	up	--
Smechr0601337	1.42815	0.000542702	up	--
novel.4297	3.72876	0.00054646	up	--
novel.734	6.16802	0.000562412	up	--
Smechr0701683	-1.15049	0.00056558	down	--
Smechr1002920	-2.15124	0.000567926	down	--
Smechr0701914	-1.41546	0.000576002	down	ko00630: Glyoxylate and dicarboxylate metabolism; ko01100: Metabolic pathways; ko01110: Biosynthesis of secondary metabolites; ko01200: Carbon metabolism
Smechr1001855	-1.19477	0.000578441	down	ko00270: Cysteine and methionine metabolism; ko00330: Arginine and proline metabolism; ko01100: Metabolic pathways
Smechr1102617	2.82887	0.000581099	up	--
Smechr0402424	1.43665	0.000581662	up	--
Smechr1100376	-1.77377	0.000583146	down	--
Smechr0200240	-1.58659	0.000594697	down	--
Smechr0202374	-1.57682	0.000596085	down	--
Smechr1102211	-2.01844	0.000603286	down	--
novel.5952	1.54747	0.00060575	up	--
novel.5262	2.80988	0.000632636	up	--
Smechr0501957	4.42914	0.000634288	up	ko01040: Biosynthesis of unsaturated fatty acids; ko01100: Metabolic pathways; ko01212: Fatty acid metabolism
novel.8507	6.59319	0.000637426	up	--
Smechr0200979	-3.2751	0.000647243	down	--
Smechr1100601	3.35043	0.000658962	up	ko04016: MAPK signaling pathway - plant; ko04626: Plant-pathogen interaction
Smechr0201261	4.29629	0.000660287	up	--
Smechr0700207	1.39898	0.000668644	up	--
Smechr0900556	1.69846	0.000672573	up	ko00350: Tyrosine metabolism; ko00360: Phenylalanine metabolism; ko00380: Tryptophan metabolism; ko00901: Indole alkaloid biosynthesis; ko00950: Isoquinoline alkaloid biosynthesis; ko00965: Betalain biosynthesis; ko01100: Metabolic pathways; ko01110: Biosynthesis of secondary metabolites
Smechr0100586	1.80187	0.000683294	up	ko02010: ABC transporters
Smechr0602775	-1.01256	0.000696906	down	--
Smechr0401904	-2.67849	0.000703294	down	ko00280: Valine, leucine and isoleucine degradation; ko01100: Metabolic pathways
Smechr0500444	-1.21506	0.00070869	down	--
Smechr0602902	1.54536	0.00071237	up	--
Smechr0801146	1.01674	0.00071953	up	--
novel.578	-1.97224	0.000727293	down	--
Smechr0301491	-1.96502	0.000740476	down	--
novel.10982	1.66744	0.000744571	up	ko03410: Base excision repair
Smechr0400441	-1.73907	0.000748829	down	ko00944: Flavone and flavonol biosynthesis; ko01110: Biosynthesis of secondary metabolites
Smechr0201240	-1.14718	0.000780726	down	ko04144: Endocytosis
Smechr0302796	-1.39016	0.000782202	down	--
Smechr1100201	1.14438	0.000807838	up	--
Smechr0301699	-1.92763	0.000812145	down	ko00480: Glutathione metabolism; ko01100: Metabolic pathways
novel.10495	1.57984	0.000826013	up	--
Smechr0802248	-1.86427	0.000830861	down	ko00040: Pentose and glucuronate interconversions; ko01100: Metabolic pathways
Smechr0202553	1.36304	0.000839529	up	--
Smechr0603011	1.05403	0.000847152	up	--
Smechr0800211	1.05724	0.000861478	up	ko00904: Diterpenoid biosynthesis; ko01100: Metabolic pathways; ko01110: Biosynthesis of secondary metabolites
Smechr0103294	-1.22782	0.000866355	down	ko00010: Glycolysis / Gluconeogenesis; ko00053: Ascorbate and aldarate metabolism; ko00071: Fatty acid degradation; ko00280: Valine, leucine and isoleucine degradation; ko00310: Lysine degradation; ko00330: Arginine and proline metabolism; ko00340: Histidine metabolism; ko00380: Tryptophan metabolism; ko00410: beta-Alanine metabolism; ko00561: Glycerolipid metabolism; ko00620: Pyruvate metabolism…
novel.10958	1.25345	0.000882178	up	ko00190: Oxidative phosphorylation
Smechr0101427	1.10252	0.00089662	up	--
Smechr1000014	1.05473	0.000897661	up	--
Smechr0502416	-1.02702	0.000899714	down	ko00010: Glycolysis / Gluconeogenesis; ko00071: Fatty acid degradation; ko00350: Tyrosine metabolism; ko00620: Pyruvate metabolism; ko01100: Metabolic pathways; ko01110: Biosynthesis of secondary metabolites; ko01200: Carbon metabolism
Smechr0702531	-1.74926	0.000922365	down	--
Smechr0301799	-2.05229	0.000929742	down	ko00500: Starch and sucrose metabolism; ko01100: Metabolic pathways; ko01110: Biosynthesis of secondary metabolites
Smechr0702003	1.33261	0.000932132	up	--
Smechr0202092	-2.15571	0.00093415	down	ko00900: Terpenoid backbone biosynthesis; ko01100: Metabolic pathways; ko01110: Biosynthesis of secondary metabolites
Smechr0600338	1.08768	0.00093744	up	--
Smechr0601039	-1.39015	0.000938278	down	--
Smechr0101935	1.43717	0.000947251	up	ko00480: Glutathione metabolism; ko01100: Metabolic pathways
Smechr0800497	1.28012	0.000948108	up	--
Smechr0600182	5.41826	0.000950039	up	--
Smechr0100929	1.49887	0.000952919	up	--
novel.11	-2.15992	0.000952939	down	ko00010: Glycolysis / Gluconeogenesis; ko00030: Pentose phosphate pathway; ko01100: Metabolic pathways; ko01200: Carbon metabolism
Smechr1200728	2.08183	0.000965832	up	--
Smechr1001375	6.61017	0.000995561	up	ko04075: Plant hormone signal transduction
Smechr0801529	-1.34703	0.00100207	down	--
Smechr0103845	1.0376	0.00100262	up	ko03018: RNA degradation
Smechr0901902	2.89489	0.0010064	up	--
Smechr0601728	2.10549	0.00102232	up	ko00909: Sesquiterpenoid and triterpenoid biosynthesis
Smechr0500511	-2.82784	0.00103113	down	--
novel.7997	6.38927	0.00103645	up	--
Smechr0900522	1.57657	0.0010473	up	ko00480: Glutathione metabolism; ko01100: Metabolic pathways
Smechr0400045	-1.09478	0.00104964	down	--
Smechr0102471	7.03891	0.0010629	up	--
Smechr0500748	-1.09883	0.00107643	down	ko00562: Inositol phosphate metabolism; ko00920: Sulfur metabolism; ko01100: Metabolic pathways; ko04070: Phosphatidylinositol signaling system
novel.8389	1.93309	0.00108487	up	--
Smechr0302487	-4.77494	0.00108802	down	ko00330: Arginine and proline metabolism; ko00480: Glutathione metabolism; ko01100: Metabolic pathways; ko01110: Biosynthesis of secondary metabolites
Smechr0402380	-2.41134	0.00111096	down	--
novel.9140	-1.36224	0.00112292	down	--
Smechr0701298	-1.02635	0.00114846	down	ko00040: Pentose and glucuronate interconversions; ko01100: Metabolic pathways
Smechr0900128	1.12033	0.00116185	up	--
Smechr1201414	-1.16714	0.00117664	down	--
Smechr1100463	2.12279	0.00117696	up	ko00195: Photosynthesis; ko01100: Metabolic pathways
Smechr1001977	1.08907	0.00118141	up	--
Smechr0901117	-1.59558	0.00121231	down	--
Smechr0401498	1.26269	0.00121827	up	ko04120: Ubiquitin mediated proteolysis
Smechr0901812	-1.39936	0.00122507	down	--
Smechr0100479	3.34541	0.00124194	up	--
Smechr1000206	1.32315	0.00124997	up	--
Smechr0103360	4.30102	0.00125416	up	--
Smechr0700245	1.22615	0.00126779	up	ko00620: Pyruvate metabolism; ko01100: Metabolic pathways
Smechr0303269	-1.65095	0.00126821	down	ko00040: Pentose and glucuronate interconversions; ko00053: Ascorbate and aldarate metabolism; ko00520: Amino sugar and nucleotide sugar metabolism; ko01100: Metabolic pathways; ko01250: Biosynthesis of nucleotide sugars
Smechr0301695	-2.84745	0.00127098	down	--
Smechr0800079	-1.63361	0.00127465	down	--
Smechr0100983	1.23973	0.00127903	up	--
Smechr0802079	1.45045	0.00129122	up	--
Smechr0900158	5.27157	0.00129755	up	--
novel.848	-1.16057	0.00133373	down	ko00220: Arginine biosynthesis; ko00250: Alanine, aspartate and glutamate metabolism; ko00630: Glyoxylate and dicarboxylate metabolism; ko00910: Nitrogen metabolism; ko01100: Metabolic pathways; ko01230: Biosynthesis of amino acids
Smechr0600629	1.16126	0.00134099	up	--
Smechr0702004	1.15442	0.00139426	up	--
novel.9207	-4.31303	0.00140209	down	ko00061: Fatty acid biosynthesis; ko00780: Biotin metabolism; ko01100: Metabolic pathways; ko01110: Biosynthesis of secondary metabolites; ko01212: Fatty acid metabolism; ko01240: Biosynthesis of cofactors
Smechr0302871	1.42337	0.00140654	up	--
Smechr0102086	1.01216	0.00141627	up	ko00860: Porphyrin metabolism; ko00900: Terpenoid backbone biosynthesis; ko01100: Metabolic pathways; ko01110: Biosynthesis of secondary metabolites
Smechr0402225	-1.14089	0.00142274	down	--
Smechr0202717	2.10999	0.00142823	up	ko03030: DNA replication; ko03420: Nucleotide excision repair; ko03430: Mismatch repair
Smechr0101008	-1.21123	0.00144598	down	--
novel.898	-6.9437	0.00146179	down	--
Smechr0302863	1.07441	0.00146578	up	ko04141: Protein processing in endoplasmic reticulum
Smechr0401882	1.80043	0.00148772	up	ko03018: RNA degradation
Smechr0300451	1.51199	0.00149895	up	ko00940: Phenylpropanoid biosynthesis; ko01100: Metabolic pathways; ko01110: Biosynthesis of secondary metabolites
novel.3627	4.22644	0.00150941	up	ko00561: Glycerolipid metabolism; ko01100: Metabolic pathways
Smechr0603175	1.72597	0.00152489	up	--
Smechr0302683	1.47667	0.00152805	up	--
Smechr0701630	-1.06597	0.00153425	down	ko04712: Circadian rhythm - plant
Smechr0901694	1.31931	0.00154121	up	ko00195: Photosynthesis; ko01100: Metabolic pathways
Smechr0100617	1.30339	0.00156494	up	--
Smechr0601191	3.29668	0.00156648	up	ko03440: Homologous recombination
Smechr1001850	4.38158	0.00157004	up	ko00440: Phosphonate and phosphinate metabolism; ko00564: Glycerophospholipid metabolism; ko00565: Ether lipid metabolism; ko01100: Metabolic pathways; ko01110: Biosynthesis of secondary metabolites
Smechr0302383	1.06226	0.00157329	up	--
Smechr0201290	-4.23632	0.0015737	down	ko00561: Glycerolipid metabolism; ko01100: Metabolic pathways
Smechr0701370	1.2744	0.00158798	up	--
novel.7301	-1.36979	0.00159237	down	--
Smechr1201800	-1.05722	0.00160199	down	--
novel.4274	3.24099	0.00161772	up	--
novel.4747	5.06809	0.00163236	up	--
novel.70	1.26731	0.00164625	up	--
Smechr0700309	-1.09765	0.00164967	down	--
Smechr1000461	1.01843	0.00167709	up	ko00290: Valine, leucine and isoleucine biosynthesis; ko00770: Pantothenate and CoA biosynthesis; ko01100: Metabolic pathways; ko01110: Biosynthesis of secondary metabolites; ko01210: 2-Oxocarboxylic acid metabolism; ko01230: Biosynthesis of amino acids
Smechr0601548	1.04125	0.00168315	up	ko00860: Porphyrin metabolism; ko01100: Metabolic pathways; ko01110: Biosynthesis of secondary metabolites
Smechr0603098	-2.59511	0.00169466	down	ko00040: Pentose and glucuronate interconversions; ko01100: Metabolic pathways
Smechr1201685	-2.46733	0.00170278	down	--
novel.3628	-2.55702	0.00171719	down	ko00561: Glycerolipid metabolism; ko01100: Metabolic pathways
Smechr0602470	-1.47268	0.00172908	down	--
Smechr0402095	-1.87727	0.00173937	down	--
novel.4298	1.78675	0.00176558	up	--
Smechr0202296	1.16158	0.00177952	up	--
Smechr0300293	4.13382	0.00178478	up	ko00460: Cyanoamino acid metabolism; ko01100: Metabolic pathways; ko01110: Biosynthesis of secondary metabolites
Smechr0500900	1.00178	0.00180109	up	--
Smechr0900453	1.04608	0.00180537	up	ko04141: Protein processing in endoplasmic reticulum
novel.1255	3.08703	0.00180558	up	ko03040: Spliceosome
Smechr0103839	1.31694	0.00180876	up	ko00040: Pentose and glucuronate interconversions; ko01100: Metabolic pathways
Smechr1002568	-1.16805	0.00182655	down	--
Smechr0900383	-1.0078	0.0018308	down	--
Smechr0301895	3.18175	0.00183931	up	ko00071: Fatty acid degradation; ko00073: Cutin, suberine and wax biosynthesis; ko01100: Metabolic pathways
Smechr0302201	1.08514	0.00185135	up	--
Smechr0901145	-1.42648	0.00189323	down	--
Smechr0402611	-2.59108	0.00190551	down	--
Smechr0700297	-1.53068	0.00190814	down	--
Smechr1000540	6.86934	0.00191288	up	--
Smechr0202375	-1.05547	0.0019164	down	--
Smechr0900156	-2.1871	0.00195252	down	--
Smechr0902105	1.8865	0.00196125	up	--
Smechr0203149	-1.59848	0.001977	down	--
Smechr0602293	1.47732	0.00200885	up	--
Smechr0600195	-2.15098	0.00206171	down	--
Smechr0200419	-1.51875	0.00207163	down	ko00460: Cyanoamino acid metabolism; ko00500: Starch and sucrose metabolism; ko00999: Biosynthesis of various plant secondary metabolites; ko01100: Metabolic pathways; ko01110: Biosynthesis of secondary metabolites
Smechr1101803	4.21768	0.00207824	up	--
Smechr0700586	-1.98981	0.00211122	down	--
Smechr0902575	-1.04834	0.00213066	down	--
Smechr1100236	-2.6159	0.00213112	down	--
Smechr0702494	-3.07261	0.00213234	down	ko04075: Plant hormone signal transduction
